# Supplementary material for: Highly active rubiscos discovered by systematic interrogation of natural sequence diversity
Source: EMBO J. 2020 Jun 5;39(18):e104081. doi: 10.15252/embj.2019104081 (PMC7507306; doi:10.15252/embj.2019104081)
Supplement: Supplementary file 2 — Table EV1 [file EMBJ-39-e104081-s002.xlsx]

## Sheet: Legend
Table EV1:	summary of kinetic measuremens of all variants tested in this study
spectroscopic asaay	carboxylation rates derived from a spectrophotometric assay for 143 rubisco represetnatives that were successfully measured (see SI for quality control filters).
radiometric assay	kcat, KM and Sc/o values for 7 vast variants identified in the spectroscopic screen, including values for rubiscos from R. rubrum (as control) and S. elongatus , which the fastest rubisco reported untill this study.

## Sheet: spectroscopic assay
Identifier	Form	Rate mean [s-1]	Rate stdev [s-1]	Soluble	Protein seq	DNA seq	Full list of identifiers
cg1_0.2_scaffold_4987_c_3	II	13.1	2.5	yes	MDQSNRYADLSLNEADLIAGGKHLLVAYKLIPAKGYGFLEVAAHIAAESSTGTNVEVSTTDDFTRGVDALVYDIDETAFGDNGVTGGGLMKVAYPVELFDPNLIDGNYNVSHMWSLILGNNQGMGDHVGLRMLDFMVPECMIRKFDGPSTGIADLWKVLGRPEVDGGYISGTIIKPKLGLRPEPFAKACLDFWLGGDFIKNDEPQANQPFCPMKVVIPKVAEAMDRAQQETGNAKLFSANATADFHGECIARGEYILSEFAKYGNESHVAFLIDGFVTGPAGVTTARRAFPDTFLHFHRAGHGAVTSYKSPMGMDPLCYMKLARLQGASGIHTGTMGYGKMEGHGKETVLAYMIERDECMGHYFNQKWYGMKPTAPIISGGMNALRLPGFFENLGHGNV…	ATGGACCAGAGTAATCGGTATGCGGATTTGTCGCTCAATGAGGCAGATCTGATCGCTGGTGGAAAACACCTTCTTGTCGCATATAAGCTTATTCCTGCGAAGGGTTATGGATTTCTCGAAGTCGCAGCCCACATTGCGGCGGAGTCATCGACCGGCACCAATGTTGAAGTCAGTACAACTGATGATTTCACTCGTGGAGTTGACGCACTCGTATATGATATTGACGAAACGGCATTTGGCGACAACGGCGTAACTGGCGGAGGTCTTATGAAGGTGGCCTATCCTGTAGAATTGTTCGATCCTAACCTCATCGATGGCAACTACAATGTAAGTCACATGTGGTCATTAATCTTGGGGAATAATCAAGGTATGGGAGATCACGTCGGGTTACGGATGTTA…	cg1_0.2_scaffold_4987_c_3
cg1_0.2_scaffold_945_c_30	II	12.7	2.4	yes	MDQSNRYANLDLKEEDLIAGGKHFLVAYKLIPAKGFGFLEVAAHVAAESSTGTNVEVSTTDDFTRGVDALVYEVDETAFGNDPVKGGGLMKIAYPVELFDPNLSDGVFNVSHMWSLILGNNQGMGDHEGLRMLDFLVPECMVKKFDGPATNISDMWKTMGRPEVDGGYIAGTIIKPKLGLRPEPFARACYEFWLGGTFIKNDEPQANQPFCPMETVIPLVAQTMDRAQQETGEVKIFSANVTADFHGEMIKRGEFILGEFAKYGNEKHVAFLVDGFVTGPAGVTTCRRAFPETFLHFHRAGHGAVTSYKSPMGMDPLCYMKLARLSGASGIHTGTMGYGKMEGHSGETVLAYMLERDECQGPYFYQKWYGMKATTPIISGGMNALRLPGFFENLGHANV…	ATGGACCAATCGAATCGCTACGCTAATCTCGATCTGAAAGAAGAAGACCTGATCGCAGGCGGGAAGCATTTCCTTGTGGCATACAAACTGATTCCCGCGAAGGGCTTTGGGTTTTTAGAAGTCGCGGCTCACGTAGCCGCTGAAAGCAGCACGGGTACCAATGTAGAGGTATCTACGACCGACGATTTTACCCGGGGTGTCGACGCATTAGTTTACGAGGTTGATGAAACTGCCTTCGGGAACGACCCCGTAAAAGGAGGTGGCTTAATGAAGATTGCCTACCCGGTAGAACTGTTCGATCCGAACCTGAGCGATGGTGTGTTCAATGTGTCACACATGTGGAGCCTCATTTTGGGTAATAACCAGGGTATGGGCGATCACGAGGGGTTACGCATGTTG…	cg1_0.2_scaffold_945_c_30
OGS68397.1	II	12.2	2.1	yes	MDQSNRYANLNLKEEDLIKNGKHLLVAYKLIPAKGHGFLEVAAHVAAESSTGTNVEVSTTDDFTRGVDALVYEIDETAFGDDPVKGGGLFKVAYPVELFDPNLTDGTYNISHMWSLILGNNQGMGDHQGLRMLDFLVPEMMVRKFDGPSANISNLWKVLGRSETDGGYIAGTIIKPKLGLRPEPFAKACYDFWLGGDFIKNDEPQANQPFCPMEVVMPKVAEAMDRAQQATGQAKLFSANITADYYKEMIHRGDFVLETFAKYNSASHVAFLVDGFVTGPAGVTTARREFPDTFLHFHRAGHGAVTSYKSPMGMDPLCYMKLVRLMGASGMHTGTMGYGKMEGHGKETVLAYMLERDECQGPYFYQKWYGMKATTPIISGGMNALRLPGFFQNLGHGNV…	ATGGATCAATCAAACCGCTATGCCAACCTGAACCTCAAAGAAGAGGATCTCATTAAGAACGGCAAGCACTTGCTCGTAGCTTATAAGCTCATCCCTGCCAAAGGACACGGCTTCCTGGAGGTCGCTGCCCACGTTGCAGCAGAGTCCTCGACTGGGACTAATGTCGAAGTCTCGACGACAGATGATTTTACCCGCGGTGTGGACGCACTGGTGTACGAGATCGACGAAACGGCATTTGGAGATGATCCTGTGAAAGGTGGAGGACTTTTTAAAGTAGCTTACCCCGTCGAGCTTTTTGATCCGAACTTAACTGACGGTACCTACAATATTAGCCACATGTGGTCGTTAATCCTTGGTAATAACCAAGGAATGGGTGATCATCAAGGCTTGCGCATGTTG…	gi|1085068552|gb|OGS68397.1|
WP_035383183.1	II	11.9	1.7	yes	MDQSNRYANLNLKEADLIAGGKHLLVAYKLIPAKGYGFLEVAAHVAAESSTGTNVEVSTTDDFTRGVDALVYEIDETAFGDDPVKGGGLMKIAYPVDLFDPNLIDGYYNVSHMWSLILGNNQGMGDHVGLRMLDFLVPECMVKKFDGPSAGIADLWRVLGRPEVDGGYIAGTIIKPKLGLRPDPFAKACYDFWLGGDFIKNDEPQANQVFCPMEVVIPKVVQAMDKAQQETGQAKLFSANVTADFHGEMIKRGEYILGEFAKIGSEKHVAFLVDGFVTGPAGVTTARRAFPDTFLHFHRAGHGAVTSYKSPMGMDPLCYMKLSRLMGASGIHTGTMGYGKMEGHAKETVLAYMLERDECQGPYFYQKWYGMKPTAPIISGGMNALRLPGFFQNLGHGNV…	ATGGATCAAAGCAACCGCTATGCCAATCTCAATCTTAAGGAGGCTGATTTAATCGCGGGTGGGAAGCATCTTCTCGTCGCCTATAAACTCATCCCTGCCAAGGGCTACGGCTTTTTAGAGGTGGCAGCGCATGTTGCTGCGGAATCGTCTACGGGCACAAACGTCGAGGTCAGCACAACCGATGATTTTACCCGCGGGGTCGATGCCTTGGTGTATGAAATTGATGAAACGGCCTTTGGCGACGACCCGGTAAAAGGTGGCGGCCTGATGAAAATCGCTTACCCGGTGGACTTATTTGATCCGAATTTAATTGATGGATACTATAATGTCAGCCATATGTGGTCTTTAATTCTCGGCAATAATCAAGGAATGGGAGATCATGTGGGATTACGCATGTTA…	gi|737402008|ref|WP_035383183.1|
WP_052580230.1	II	11.7	2.1	yes	MDQSSRYANLALTEEALIEGGRHVLCAYTMKPKAGYGDYLSTAAHFAAESSTGTNVEVCTTDDFTKGVDALVYEIDEAKELMKIAYPVELFDRNIIDGRAMIASFLTLTIGNNQGMGDVEYAKMHDFYVPPAYLRLFDGPMMNIQDMWRVLDRPVVNGGMVVGTIIKPKLGLRPQPFADACHQFWLGGDFIKNDEPQGNQVFAPLKDTMKAVADAMRRAQDETGEAKLFSANITADDPAEMIARGEFILETFAENADHVAFLVDGYVAGPTSVTTARRNFPHQFLHFHRAGHGAVTSPQSQRGYTSFVHCKMTRLQGASGMHTGTMGYGKMEGDAADKAIAFMLEQDSADGPYFHQEWLGMKSTTPIISGGMNALRLPGFFDNLGHSNVIQTSGGGAFG…	ATGGATCAGTCCTCGCGTTACGCCAACTTGGCATTGACAGAGGAAGCCTTGATCGAAGGCGGGCGCCATGTACTGTGCGCCTACACGATGAAACCGAAAGCTGGCTACGGCGACTATCTCAGCACTGCAGCACATTTTGCTGCAGAATCCTCCACTGGAACCAATGTCGAGGTTTGCACCACAGACGATTTTACAAAAGGGGTCGATGCACTTGTCTATGAGATTGATGAAGCCAAGGAGTTAATGAAAATCGCATATCCTGTTGAGCTTTTCGACCGGAATATTATTGATGGGCGTGCGATGATCGCGAGCTTCCTGACGCTTACCATTGGTAATAACCAGGGTATGGGTGATGTGGAATACGCCAAAATGCACGACTTTTACGTCCCCCCGGCTTAC…	gi|918715255|ref|WP_052580230.1|
WP_029912625.1	II	11.3	1.5	yes	MDQSNRYADLTLTEEKLVADGNHLLVAYRLKPAAGYGFLEVAAHVAAESSTGTNVEVSTTDDFTRGVDALVYEIDEAAFGDKGGLMKIAYPVDLFDPNLIDGHYNVSHMWSLILGNNQGMGDHEGLRMLDFLVPEKMVKRFDGPATDISDLWKVLGRPEVDGGYIAGTIIKPKLGLRPEPFAKACYDFWLGGDFIKNDEPQANQNFCPMEVVIPKVAEAMDRAQQATGQAKLFSANVTADFHEEMIKRGEYVLGEFAKYGNEKHVAFLVDGFVTGPAGVTTSRRAFPDTYLHFHRAGHGAVTSYKSPMGMDPLCYMKLARLMGASGIHTGTMGYGKMEGHNDERVLAYMLERDECQGPYFYQKWYGMKPTTPIISGGMNALRLPGFFENLGHGNVINTC…	ATGGACCAATCAAACCGCTATGCTGATCTGACTCTGACAGAGGAGAAACTGGTCGCAGACGGGAACCATCTTCTCGTTGCTTATCGCTTAAAACCTGCGGCGGGGTATGGCTTCCTTGAGGTAGCAGCACATGTGGCGGCTGAAAGCTCCACTGGAACCAATGTTGAAGTGTCCACAACTGACGATTTCACGCGCGGCGTAGATGCACTGGTTTACGAAATCGATGAAGCGGCGTTCGGGGATAAAGGCGGTTTAATGAAGATTGCGTACCCGGTCGATTTATTTGACCCCAACCTTATTGATGGCCACTATAACGTGAGCCATATGTGGAGCCTCATTCTTGGGAATAACCAGGGCATGGGAGATCATGAGGGGCTCCGGATGCTTGATTTCTTAGTA…	gi|659865326|ref|WP_029912625.1|
WP_012537012.1	II	10.3	1.8	yes	MDQSNRYADLSLKEEDLISGGKHILVAYKMKPKAGHGYLEAAAHFAAESSTGTNVEVSTTDDFTKGVDALVYHIDEATEDMRIAFPLELFDRNVTDGRMMIVSFLTLVIGNNQGMGDIEHGQMIDFFMPPRAIQLFDGPAKDISDLWRILGRPIKDGGYIAGTIIKPKLGLRPEPFAAAAYQFWLGGDFIKNDEPQGNQVFAPVKKTIPLVYDAMKRAMDETGEAKLFSMNITADDHYEMCARADFALETFGPDADKLAFLVDGFVGGPGMITTARRQYAGQYLHYHRAGHGMITSPSAKRGYTAFVLAKMSRLQGASGIHVGTMGYGKMEGGADDRNIAYMIERDSCDGPVYHQEWYGMKPTTPIISGGMNALRLPGFFENLGHGNVINTAGGGSYGH…	ATGGATCAGAGCAACCGCTATGCGGATCTGAGCCTGAAAGAAGAAGATCTGATTAGCGGCGGCAAACATATTCTGGTGGCGTATAAAATGAAACCGAAAGCGGGCCATGGCTATCTGGAAGCGGCGGCGCATTTTGCGGCGGAAAGCAGCACCGGCACCAACGTGGAAGTGAGCACCACCGATGATTTTACCAAAGGCGTGGATGCGCTGGTGTATCATATTGATGAAGCGACCGAAGATATGCGCATTGCGTTTCCGCTGGAACTGTTTGATCGCAACGTGACCGATGGCCGCATGATGATTGTGAGCTTTCTGACCCTGGTGATTGGCAACAACCAGGGCATGGGCGATATTGAACATGGCCAGATGATTGATTTTTTTATGCCGCCGCGCGCGATT…	gi|501530536|ref|WP_012537012.1|
ACZ28620.1	II	10	2.7	yes	MDQSARYADLSLKEDDLIKGGKHVLCAYTMQPAAGYGYLEVAAHIAAESSTGTNVEICTTDDFTKGVDALVYYCNEAEGVIKIAYPMDLFDRNLTDGRTMIVSFLTLCIGNNQGMGDCKNLQMQDFYMPERMLQLFDGPQKDISDMWRILGRPVKDGGYIAGTIIKPKLGLRPEPFAKAAYQFWLGGDFIKNDEPQGNQVFCPMKKVMPLVVDAMRRAEDETGQAKLFSANITADCHDEMIARGEYILETFGPDADKCALLVDGYVGGPGMVTTARRHFADQYLHYHRAGHGAVTSPSSVRGYTALVLSKMSRLQGASGIHVGTMGFGKMEGGADDRIIAYMIEQDSADGTYYHQEWYGMKPTTPIISGGMNALRLPGFFENLGHGNVINTSGGGSYGH…	ATGGATCAGAGCGCTCGCTACGCTGATCTTAGCCTTAAAGAGGATGATCTGATCAAGGGAGGGAAACACGTGCTTTGCGCCTACACTATGCAACCTGCAGCGGGCTATGGATATCTTGAGGTGGCGGCCCACATTGCAGCAGAGTCCTCCACTGGGACAAATGTAGAGATCTGTACAACAGATGATTTTACCAAAGGGGTTGACGCGTTAGTTTATTACTGCAATGAAGCTGAAGGCGTAATCAAAATTGCGTATCCAATGGACTTGTTCGATCGTAATTTGACCGATGGCCGCACCATGATTGTCTCTTTCTTGACTCTTTGCATCGGCAACAATCAAGGAATGGGTGATTGTAAAAACCTGCAGATGCAGGATTTCTATATGCCCGAACGGATGCTT…	gi|269148478|gb|ACZ28620.1|
WP_074200542.1	II	9.7	1.3	yes	MDQSNRYANLDLKEEDLINGGRHMLVAYRMKPAPGYGFLEVAAHIAAESSTGTNVEVSTTDDFTRGVDALVYEIDETAFGDQGGLLKIAYPVELFDHNLIDDKHPVSHMWSLVLGNNQGMGDHLGLRMLDFYLPEVMVRNFDGPATNIEDMWRVLGRPTKDGGYIAGTIIKPKLGLRPEPFAKACYDFWLGGTFIKNDEPQANQTFAPMKKVIPLVAEAMDRAQQETGEAKLFSANITADFFGEMIARGEYILNEFAKYGNEDHVAFLVDGFVTGPAGVATARHYFPKTFLHFHRAGHGALTSYKSPMGMDPLCYMKLARLQGASGIHTGTMGYGKMEGHSDERVLAYMLERDECQGPYFYQKWYGMKATTPIISGGMNALRLIGFFENLGHANVINTC…	ATGGACCAGTCGAATCGTTACGCGAACTTAGATTTGAAGGAGGAGGACTTGATTAATGGAGGCCGGCATATGCTCGTCGCGTACCGCATGAAACCGGCGCCCGGATACGGTTTTCTGGAAGTAGCCGCGCATATCGCTGCAGAAAGTAGTACTGGTACTAATGTTGAAGTTAGTACCACCGATGACTTCACCCGGGGTGTGGACGCATTAGTATATGAAATCGATGAGACTGCTTTCGGTGATCAGGGAGGACTTTTGAAGATTGCATACCCTGTAGAACTTTTCGACCACAATCTTATCGATGATAAACATCCGGTGTCGCATATGTGGTCACTTGTGCTCGGAAACAACCAAGGTATGGGCGATCATTTAGGATTGCGGATGTTGGATTTCTACTTA…	gi|1123468908|ref|WP_074200542.1|
OGT90264.1	II	9.4	1.4	yes	MALDQSSRYADLNLKEEDLIAGGKHILCAYKMKPKAGTGYLEAAAHFAAESSTGTNVEVCTTDEFTKGVDALVYYIDEATEDMRIAYPMELFDRNVTDGRMMLVSFLTLTIGNNQGMGDIEHAKMIDFHVPPEAIRQFDCPAYNIEDLWRILGRSTKDGGYIAGTIIKPKLGLRPEPFAHAAYQFWLGGDFIKNDEPQGNQVFAPIKKVMPLVYDAMKRAMDETGQAKLFSMNITADDHYEMCARADFALETFGADANKLAFLVDGFVGGPGMVTTARRQYPNQFLHYHRAGHGMVTSPSAKRGYTAFVLAKMSRLQGASGIHVGTMGYGKMEGEGDDKVIAYMIERNECQGPVYFQKWDGIRATTPIISGGMNALRLPGFFQNLGHGNVINTAGGGAY…	ATGGCCTTGGACCAGAGCTCTCGCTACGCTGATCTGAATTTAAAGGAGGAGGATCTCATCGCCGGCGGGAAGCACATCTTATGTGCTTATAAAATGAAACCAAAGGCGGGAACAGGGTACCTGGAAGCGGCAGCGCACTTTGCTGCAGAGTCCTCGACAGGCACTAATGTCGAGGTGTGTACTACGGACGAATTCACGAAAGGGGTTGACGCACTCGTATACTATATCGATGAAGCGACTGAGGATATGCGTATCGCCTATCCAATGGAATTGTTTGACCGCAATGTTACCGATGGCCGCATGATGCTTGTATCATTCCTGACCCTCACGATCGGCAATAACCAAGGGATGGGAGACATCGAACACGCAAAGATGATTGATTTCCACGTGCCTCCTGAA…	gi|1085204677|gb|OGT90264.1|
WP_043749806.1	II	8.9	2.3	yes	MALDQSKRYADLSLKEADLIAGGKHILCAYTMKPKAGYGYLEAAAHFAAESSTGTNVEVCTTDDFTKGVDALVYYIDESREEMRIAYPLDLFDRNMTDGRMMMVSFLTLTIGNNQGMGDIEYAKMIDFWVPPRAIQLFDGPSKNISDLWRILGRPVEDGGYIAGTIIKPKLGLRPEPFAEAAYQFWLGGDFIKNDEPQGNQTFAPVKQVMPLVYDAMKRAMDETGEAKLFSMNITADDHFEMCARADFALETFGPDADKLAFLVDGYVGGPGMVTTARRQYPDQYLHYHRAGHGAITSPSSKRGYTAFVLAKMSRLQGASGIHVGTMGYGKMEGESDDRIIAYMIERDACEGPIYYQEWYGMKATTPIISGGMNALRLPGFFKNLGHGNIINTAGGGSY…	ATGGCGTTGGACCAGAGCAAACGCTATGCTGATCTCAGTTTAAAAGAAGCAGATCTTATTGCCGGAGGGAAACACATCCTGTGCGCTTATACGATGAAGCCGAAGGCTGGATATGGCTACTTAGAGGCAGCTGCCCATTTTGCTGCAGAATCATCAACGGGGACTAACGTAGAGGTGTGCACAACAGATGACTTCACTAAGGGTGTGGATGCTCTCGTATATTACATTGACGAAAGCCGTGAGGAGATGCGTATCGCTTATCCCCTCGATCTGTTCGACCGTAACATGACCGACGGTCGCATGATGATGGTTTCCTTCCTTACGTTAACAATTGGAAATAATCAAGGAATGGGCGATATCGAGTATGCGAAAATGATTGATTTCTGGGTTCCCCCACGC…	gi|760066961|ref|WP_043749806.1|
WP_090484260.1	II	8.9	1.9	yes	MDQSSRYARLDLNEGDLIRGGRHVLCAYLMKPREGFGDYLSTAAHFAAESSTGTNVEVSTTDDFTRGVDALVYEIDEAKELMKIAYPIELFDRNIKDGRAMIASFLTLTIGNNQGMGDVEYAKMLDFYMPPALLNLFDGPAMNIRDMWKVLGRDVDNGGMVVGTIIKPKLGLRPQPFADACHQFWLGGDFIKNDEPQGNQVFCPLKEVIPAVADAMRRAQDETGEAKLFSANITADDPFEMIARGEYILEQFGENASHVAFLVDGYVAGPSAVTTCRRYFPNQFLHYHRAGHGAVTSPQAKRGYNTLVHMKMSRLQGASGIHTGTMGFGKMEGAPEDKLLAHMLENEESEGLFYHQKWYGMMPTTPIISGGMNALRLPGFFDNLGHCNVIQTSGGGAFG…	ATGGATCAGAGTTCCCGCTACGCGCGGTTAGATTTAAACGAAGGAGACTTAATCCGCGGCGGCCGGCACGTCTTATGTGCGTACCTTATGAAGCCGCGCGAAGGGTTTGGAGATTATCTCTCAACAGCGGCACATTTCGCAGCGGAGAGCTCGACCGGAACTAATGTAGAAGTATCGACTACAGATGATTTCACGCGTGGCGTCGACGCATTGGTATATGAAATCGATGAGGCGAAGGAGCTCATGAAAATCGCGTACCCAATCGAATTGTTTGATCGGAACATCAAAGATGGACGCGCGATGATCGCAAGCTTCCTGACTCTGACAATCGGGAATAACCAGGGGATGGGTGATGTCGAATACGCTAAGATGCTTGATTTTTATATGCCGCCGGCGCTC…	gi|1222432662|ref|WP_090484260.1|
WP_041067559.1	II	8.8	0.2	yes	MDQSNRYADLSLKEEDLIEGGKHILVAYKMKPVDGVGYLEAAAHFAAESSTGTNVEVSTTDDFTKGVDALVYHIDEETEDMRIAYPMELFDRNVTDGRMLLVSFLTLVIGNNQGMGDIAYGQMIDFYMPPRAIQLFDGPAKDISDLWRILGRPVENGGYIAGTIIKPKLGLRPEPFAEAAYQFWLGGDFIKNDEPQGNQVFAPVKKVIPLVADAMKRAQDETGEAKLFSMNITADDHYEMCARADFALETFGEDADKVAFLVDGFVGGPGMVTTARRQYPNQYLHYHRAGHGMITSPSSKRGYTAYVLAKMSRLQGASGIHVGTMGYGKMEGAADDKIIAYMIERDECQGPVYYQKWYGMKPTTPIISGGMNALRLPGFFENLGHANVINTAGGGSYGH…	ATGGACCAAAGCAATCGTTACGCGGACTTGTCCCTTAAAGAAGAAGACCTTATTGAAGGCGGCAAACATATCCTCGTAGCGTATAAAATGAAACCAGTCGATGGAGTTGGTTATTTGGAAGCTGCGGCGCATTTTGCGGCAGAGTCCAGCACTGGGACGAATGTCGAGGTTTCTACTACGGATGATTTTACGAAAGGCGTTGACGCTTTGGTGTACCATATCGATGAGGAAACAGAGGACATGCGCATCGCCTACCCTATGGAGCTGTTTGACCGTAATGTCACCGACGGACGCATGCTCCTTGTTTCCTTTCTCACCCTCGTTATTGGAAATAACCAAGGTATGGGCGATATCGCCTACGGCCAGATGATTGACTTTTACATGCCACCTCGGGCAATT…	gi|751599392|ref|WP_041067559.1|
WP_014416419.1	II	8.4	1.3	yes	MDQSARYVNLDLKEDALIAGGQHVLCAYIMRPKAGYGFVETAAHFAAESSTGTNVEVCTTDDFTKGVDALVYEVDEASELMKIAYPIDLFDRNITDGKAMIASFLTLTIGNNQGMGDVEYAKMHDFYVPPAYLSLFDGPSVNIGALWKVLGRPEVNGGLVVGTIIKPKLGLRPQPFAAACEAFWRGGDFIKNDEPQGNQPFAPFKETIRLVADAMARVQDETGQAKLFSANITADDPFEIIARGEYVLETFGANAGHVALLVDGYVAGPTAVTTARRRFPNTFLHYHRAGHGAVTSPQSKRGYTAFVLSKMARLQGASGIHTGTMGFGKMEGDPSDRAMAFMLEQDVAQGPYYKQAWDGMKACTPIISGGMNAIRLPGFFANLGHANVIQTSGGGCFGH…	ATGGATCAGTCCGCTCGCTATGTAAACTTAGATCTGAAAGAGGACGCTTTAATTGCTGGGGGACAACATGTACTGTGCGCTTATATTATGCGTCCAAAAGCAGGCTATGGTTTCGTTGAAACCGCCGCTCACTTCGCAGCGGAAAGTAGCACAGGGACCAATGTGGAAGTATGCACAACTGATGACTTCACTAAGGGAGTAGACGCCCTGGTTTATGAAGTCGACGAAGCAAGTGAATTGATGAAGATCGCGTACCCGATTGATTTATTTGACCGCAACATCACAGATGGGAAAGCGATGATCGCCTCTTTTTTGACTTTGACTATTGGCAACAACCAAGGCATGGGAGATGTTGAATACGCGAAGATGCATGACTTTTATGTCCCCCCGGCGTATTTA…	gi|504229317|ref|WP_014416419.1|
WP_069958099.1	II	8.4	0.7	yes	MDQSNRYADLSLKEDDLIKGGNHVLVAYLMKPKTGYGYLEAAAHFSAESSTGTNVEVSTTDDFTKGVDALVYEIDEAKEIMKIAYPVDLFDRNITDGRAMIVSFLTLAIGNNQGMGDIAYAKMLDFYVPQKYLRLFDGPSKDISDLWRILGRPVVNGGYIAGTIIKPKLGLRPKPFAEAAYQFWLGGDFIKNDEPQGNQVFSPMRETIPLVYDSMKRAMDETGEAKLFSANITADDHYEMMARGEFILNTFGPDADKVAFLVDGYVGGPGMVTTARRHFANQYLHYHRAGHGAVTSPSAKRGYTAFVLAKMSRLQGASGIHVGTMGYGKMEGDATDKNIAYMIERDSADGPFYHQEWYGMKPTTPIISGGMNALRLPGFFENLGHANLINTSGGGSYGH…	ATGGACCAATCTAACCGCTACGCAGACCTGTCCCTGAAAGAAGATGACTTGATCAAAGGCGGCAACCACGTGTTGGTAGCTTATCTGATGAAGCCAAAGACTGGGTACGGGTACCTTGAGGCCGCGGCTCACTTCTCTGCGGAATCGTCGACCGGAACGAATGTCGAGGTTTCAACGACCGATGACTTTACTAAGGGCGTCGATGCACTGGTTTACGAGATCGATGAGGCGAAGGAGATTATGAAAATCGCCTATCCCGTCGATCTCTTCGATCGCAATATTACCGACGGTCGCGCCATGATTGTCTCGTTTTTGACGTTGGCTATCGGAAACAACCAGGGAATGGGTGACATCGCGTACGCCAAAATGCTTGATTTCTACGTGCCCCAGAAGTACCTC…	gi|1072768135|ref|WP_069958099.1|
gwe2_scaffold_1773_6	II/III	8.4		yes	MQKEYINLKLKNPESGEYLLSVFHLIPEKGRDILDAASEVAAESSTGSNVKVTATKFASSLDAQVYKVDRKKNLVWIAFPLRIFDRGGNVQNILTYIAGNIFGMAQVQALRLLDVWFPKAMLKKYDGPKTSIKELRKYLNVYDRPILGTIIKPKIGLKTHEFAEKAYQFWAGGGDFVKHDEPQADQDFCPYMKTVDAIRKAMNRAEDETGRHKMHSFNISSSDFDTMKRRAEYIIKKMRPGSFCFLVDGITAGWMALQTARRLWPNVFLHFHRAGHGAMTRLENPIGYSVLVMTKFGRLAGSSGIHTGTAGIGKMAGTKEEDVTAAHMALLPKVKGLFFEQDWYGMKGTVSIASGGLNPTKLKAYIEAIGHTDFITTMGGGVHAHPGGTKMGARALIQA…	ATGCAAAAAGAATATATTAACCTTAAGTTAAAGAACCCCGAATCCGGAGAGTACCTCCTGTCGGTCTTTCACTTAATCCCAGAAAAAGGACGCGATATTCTCGATGCAGCAAGCGAGGTGGCTGCTGAATCCTCGACTGGTTCGAATGTTAAAGTTACAGCCACGAAATTTGCATCTAGTTTGGACGCACAAGTCTACAAGGTCGATCGTAAGAAGAACTTGGTCTGGATCGCGTTTCCCCTTCGGATCTTTGATCGGGGCGGGAACGTTCAGAATATCCTGACATATATCGCCGGGAATATCTTTGGGATGGCACAGGTTCAGGCATTACGTCTTTTGGATGTGTGGTTCCCTAAAGCGATGTTGAAAAAGTACGATGGGCCAAAAACGAGTATTAAA…	gwe2_scaffold_1773_6
WP_020395078.1	II	8.2	0.2	yes	MALDQSSRYSDLSLKEDELMAAGKHILVAYKMKPKAGHGYLEAAAHFAAESSTGTNVEVCTTDDFTKGVDALVYYIDEATEDMRIAYPLDLFDRNVIDGRMMIVSFLTLAIGNNQGMGDIEHAKMIDFFVPERAIQLFDGPSKDISDMWRILGRPVKDGGYIAGTIIKPKLGLRPEPFAHAAYQFWLGGDFIKNDEPQGNQVFAPMKKVMPLVADAMKRAQDETGQAKIFSANITADDHYEMCARADYILETFGPDADKVAFLVDGYVGGPGMVTTARRQYPNQYLHYHRAGHGAVTSPSAKRGYTAFVLAKMSRLQGASGIHVGTMGYGKMEGEADDRIIAYMIERDECQGPVYFQKWYGMKPTTPIISGGMNALRLPGFFANLGHGNVINTSGGGSY…	ATGGCCCTCGATCAGAGTAGCCGTTACAGCGATCTTAGCTTGAAGGAGGACGAGTTAATGGCAGCGGGAAAACACATCTTGGTAGCCTATAAGATGAAGCCGAAGGCCGGTCACGGGTATCTGGAAGCAGCTGCTCACTTCGCGGCCGAGTCTTCAACTGGCACCAATGTGGAGGTATGTACCACGGACGACTTCACTAAGGGTGTAGATGCACTCGTATACTATATTGATGAGGCAACTGAAGACATGCGGATCGCCTACCCTTTGGACCTGTTTGACCGTAATGTAATCGACGGTCGTATGATGATCGTCAGTTTTTTGACGCTCGCTATTGGGAATAACCAAGGAATGGGTGACATTGAACATGCGAAAATGATTGACTTTTTCGTGCCGGAACGC…	gi|521063127|ref|WP_020395078.1|
ADJ38508.1	II	8.2		yes	MFTDKQLRAVLFIGLLAIARAHDMGFQNVAFSRGTLLRNSRKAVQSLDSGVQSNCVRICGERCVRMGLDQSNRYAKLDLDEETLIKEQQHVLVAYKMRPKYPIAVDYVSTAAHFAAESSTGTNVNVCTTDDHTMSVDAVVYEVDEDEELMKIAYPVKLFDRNITDGRAMVCSILTLVIGNNQGMGDVEYGKIHDIFIPPNFLRLFDGPAVDIRHMWRVLGRETDDYDPIVGKTEWNGGFVVGTIIKPKLGLRPKEFAEAAYQFRLGGDFLKNDEPQGNQTFCPMRTVIPIVVEAMKRAMAETGRRVFFSANITADDPDEMIARGKYVLGQFDHLAEQVSLLVDGYVAGPTAVTTSRRNFPRQYLHYHRAGHGAVTSPQTQRGYTALVLSKISRMLGASG…	ATGTTTACAGATAAACAATTGCGGGCTGTACTGTTCATTGGGCTCTTAGCCATTGCGCGTGCACACGATATGGGCTTTCAAAACGTCGCTTTTTCCCGTGGAACCCTGTTACGCAATTCTCGTAAAGCCGTACAGTCATTAGACTCAGGTGTTCAGTCTAATTGCGTTCGGATTTGCGGTGAGCGCTGCGTTCGTATGGGCCTTGATCAAAGTAACCGTTATGCCAAGCTGGACTTAGATGAGGAGACTCTTATCAAGGAACAACAACACGTTCTGGTCGCTTACAAAATGCGCCCTAAGTATCCAATTGCCGTTGATTACGTTAGTACAGCGGCACACTTTGCAGCTGAATCGTCCACTGGCACAAACGTAAATGTGTGTACCACGGACGACCACACC…	gi|299768244|gb|ADJ38508.1|
WP_043107373.1	II	8.1	0.8	yes	MALDQSSRYSDLSLKEEDLIAGGRHILCAYKMKPKAGHGYLEAAAHFAAESSTGTNVEVCTTDEFTKGVDALVYHIDEANEDMRIAYPIELFDRNITDGRMMMVSFLTLTIGNNQGMGDIEYAKMIDFYMPKRAIELFDGPAKDISDLWRILGRPIVDGGYIAGTIIKPKLGLRPEPFAEAAYQFWLGGDFIKNDEPQGNQVFAPLKKVIPLVADAMKRAQDETGEAKLFSANITADDHSEMIARGEYILETFGEFADHVAFLVDGYVGGPGMITTARRWFPNQYLHYHRAGHGAVTSPSSKRGYTAFVLAKMSRLQGASGIHVGTMGYGKMEGDADDRVIAYMIERDSVDGPVYHQEWYGMKPTTPIISGGMNALRLPGFFENLGHGNVINTAGGGSY…	ATGGCCTTAGACCAATCTTCGCGTTATTCAGACCTTAGTCTTAAGGAGGAAGATTTGATCGCTGGCGGGCGCCACATTCTGTGTGCATATAAAATGAAACCAAAGGCTGGGCACGGATACCTGGAGGCCGCTGCGCATTTTGCCGCCGAATCATCGACGGGCACTAATGTTGAAGTCTGCACTACGGACGAGTTCACTAAGGGAGTGGACGCCCTCGTGTACCACATCGACGAAGCCAATGAAGATATGCGTATCGCATACCCTATTGAGCTTTTCGATCGCAATATCACTGACGGCCGGATGATGATGGTTTCCTTTTTGACACTGACTATTGGAAATAATCAGGGCATGGGCGATATCGAGTATGCAAAAATGATCGATTTCTATATGCCGAAGCGG…	gi|759380765|ref|WP_043107373.1|
CAM77388.1	II	8	0.7	yes	MDQSKRYCNLALNEAELMAQGRHVLCAYIFKPKAGYEPIATAAHFAAESSTGTNVEVCTTDDFTRGVDALVYEVTEQANGDHLMKIAYPNDLFDRNLIDGRAMIVSFLTLTIGNNQGMSDVEYAKMHDFWMPPAMLQLFDGPAMNIADMWRVLGRPQVNGGMVVGTIIKPKLGLRPKPFADACHQFWLGGDFIKNDEPQGNQVFAPMREVIPLVADALRRAQDETGEAKLFSANITADDPFEMIKRGEMILETFGENANRVAFLVDGYVGGPSAITLARRYFPNQFLHYHRAGHGAVTSKQSKRGYSVLTHMKMARLQGASGIHTGTMGYGKMEGDKDEKMVAYMLERDVADGLYFRQDWQGIKATTPIISGGMNALRLPGFFDNLGHSNVIQTSGGGA…	ATGGACCAGAGCAAGCGGTACTGCAATCTTGCGCTTAACGAAGCCGAACTCATGGCTCAAGGACGTCATGTTCTGTGTGCGTATATTTTCAAACCTAAGGCGGGATATGAACCGATCGCAACGGCAGCTCACTTCGCGGCAGAGTCATCGACCGGGACGAACGTTGAAGTATGTACTACAGATGATTTCACCCGTGGAGTTGACGCGCTTGTGTACGAAGTTACCGAGCAGGCCAATGGGGATCACCTGATGAAGATTGCTTATCCCAATGACCTCTTCGATCGCAACTTGATCGATGGTCGGGCAATGATCGTGAGCTTTCTTACGTTAACGATCGGCAATAACCAGGGTATGTCTGACGTAGAATATGCCAAGATGCATGATTTTTGGATGCCTCCA…	gi|144900524|emb|CAM77388.1|
WP_080615823.1	II	7.9	1.4	yes	MDQSNRYARLDLDEKALIAGGRHVLCAYTMKPKGDGDYLATAAHFAAESSTGTNVEVHTTDDFTKGVDALVYEIDPGNEVMKIAYPVELFDRNIIDGRAMLASFLTLTIGNNQGMGDVAHAKMRDFYVPPAYLRLFDGPAMNIADMWRVLGRSVTDGGMVVGTIIKPKLGLRPQPFADACYEFWLGGDFIKNDEPQGNQVFAPLKETIRLVSDAMKRAQDKTGEAKLFSANITADDHYEMLARGEYILETFGENADHVAFLVDGYVAGPAAITTARRAFPHQFLHYHRAGHGAVTSPESQRGYTAFVLSKMSRLQGASGIHTGTMGFGKMEGDPSDRIMAFMLTEDVADGPFYRQDWLGMKPTTPIISGGMNALRLPGFFDNLGHSNVIQTSGGGAFGH…	ATGGATCAATCTAACCGTTATGCCCGCTTAGACCTGGATGAAAAAGCTTTGATCGCAGGCGGGCGCCATGTGCTGTGCGCCTACACGATGAAACCCAAGGGTGACGGGGACTACTTGGCTACTGCGGCCCACTTCGCAGCGGAAAGTAGTACAGGTACAAATGTGGAGGTCCACACAACTGACGATTTTACTAAAGGGGTTGATGCATTAGTTTACGAAATCGATCCTGGTAACGAGGTAATGAAGATCGCGTATCCCGTAGAACTTTTCGACCGTAACATCATTGATGGACGCGCGATGTTAGCGTCGTTCTTGACCCTCACGATCGGCAATAACCAGGGTATGGGAGATGTTGCGCACGCTAAGATGCGGGACTTCTACGTTCCCCCCGCCTACTTA…	gi|1172225070|ref|WP_080615823.1|
WP_028708174.1	II	7.7	1.2	yes	MDQSNRYADLSLDEAELIRGGNHILCAYKLKPKAGTGFLEAAAHFAAESSTGTNVEVSTTDDFTKGVDALVYHIDEATEEVRIAYPLELFDRNIIDGRMMLVSFLTLTIGNNQGMGDIDHAKMYDFYVPRRAIELFDGPAVNIGELWRILGRPVVDGGYIAGTIIKPKLGLRPEPFAQAAYDFWLGGDFIKNDEPQGNQVFAPLRKTIPLVYDAMKRAMDETGEAKLFSANITADDHAEMIARGEFILQAFGPDADKVAFLVDGFVGGPGMVTTVRRYFPRQFLHFHRAGHGMVTSPSSKRGYTAYVLAKMSRLQGASGIHVGTMGYGKMEGAKDDRNIAYIIEREEYQGPAYFQKWYGMKQTTPIVSGGMNALRLPGFFSNLGHANVINTAGGGSYGH…	ATGGACCAATCGAACCGTTACGCCGATCTCAGTCTTGACGAGGCCGAGTTAATTCGGGGCGGGAATCATATTTTATGTGCCTATAAATTAAAACCAAAGGCCGGGACTGGATTTTTAGAGGCGGCCGCTCACTTTGCAGCTGAATCCTCGACTGGGACAAACGTCGAGGTATCGACTACGGATGACTTTACTAAGGGCGTAGACGCGTTGGTATACCACATTGATGAGGCAACTGAGGAGGTCCGGATTGCATACCCTTTGGAGCTCTTCGACCGTAACATTATCGATGGACGTATGATGCTCGTCAGTTTCCTGACGCTGACTATCGGAAATAATCAAGGGATGGGTGACATCGATCACGCCAAAATGTATGACTTCTATGTGCCCCGGCGGGCTATT…	gi|655299332|ref|WP_028708174.1|
WP_028995230.1	II	7.6	0.1	yes	MDQSNRYADLSLKEDDLIAGGQHILCAYKMKPKAGYGYLEAAAHFAAESSTGTNVEVCTTDEFTKGVDALVYHIDEATEEMRIAYPIDLFDRNVIDGRMMIVSFLTLTIGNNQGMGDIEHAKMYDFYVPRRAIELFDGPSVDISNLWRILGRPMQDGGYIAGTIIKPKLGLRPEPFAAAAYQFWLGGDFIKNDEPQGNQVFCPMKQVIPLVRDAMKRAMDETGQAKIFSANITADDHGEMIARGEYILEAFGPDADKVAFLVDGYVGGPGMVTTARRYFSRQYLHYHRAGHGAVTSPSSKRGYTAYVLAKMSRLQGASGIHVGTMGYGKMEGDKDDRAIAYIIERDSYTGPAYHQEWYGMKPTTPIISGGMNALRLPGFFENLGHGNVINTAGGGSYGH…	ATGGACCAATCTAATCGCTATGCCGACCTCTCTTTGAAGGAGGATGACTTGATCGCGGGCGGCCAACATATCCTTTGCGCTTATAAGATGAAGCCTAAAGCCGGGTACGGTTATTTGGAAGCTGCAGCTCATTTTGCGGCTGAGAGCTCAACTGGCACGAACGTCGAGGTTTGCACAACTGATGAGTTCACCAAGGGTGTCGATGCCTTAGTATATCACATCGATGAAGCCACTGAGGAGATGCGTATTGCTTATCCCATCGACTTATTTGACCGTAACGTAATTGATGGTCGGATGATGATCGTGTCATTTCTGACCCTGACTATCGGTAATAACCAGGGCATGGGAGACATTGAGCACGCTAAAATGTATGATTTTTACGTCCCACGCCGTGCCATC…	gi|655952301|ref|WP_028995230.1|
WP_081534969.1	II	7.5	1.8	yes	MDQSNRYARIELDEATLIAEGKHVLCAYKMKPKEGFDGYLATAAHFAAESSTGTNVEVSTTDDFTRGVDALVYEIDEANEVMKIAYPIELFDRNIIDGRAMLASFLTLTIGNNQGMGDVEYAKMHDFYVPPAYLRLFDGPAMNIQDMWRVLGRDVNDGGMVVGTIIKPKLGLRPQPFADACYEFWLGGDFIKNDEPQGNQTFAPLKETIALVADAMKRAQDATGEAKLFSANITADDPAEMIARGEYILETFGPDADHVAFLVDGYVAGPTAVTACRRNFPGQFLHYHRAGHGAVTSPQSKRGYTAFVHCKMSRLSGASGIHTGTMGYGKMEGDASDKAIAFMLERDEAEGPFYKQGWQGMKATTPIISGGMNALRLPGFFDNLGHSNVIQTSGGGAFG…	ATGGACCAATCGAACCGGTACGCACGCATTGAACTCGACGAGGCGACACTTATTGCCGAGGGTAAGCACGTCCTGTGCGCGTACAAAATGAAACCCAAAGAGGGGTTTGACGGTTACCTGGCGACCGCGGCGCATTTCGCTGCTGAATCGTCAACTGGCACTAATGTGGAAGTGTCCACTACAGATGACTTCACTCGCGGCGTCGACGCCCTCGTTTATGAGATCGATGAGGCGAACGAAGTGATGAAGATTGCTTATCCGATTGAACTCTTCGATCGTAATATCATTGACGGACGGGCGATGCTCGCTAGTTTTTTAACCCTGACGATCGGCAACAACCAAGGAATGGGCGACGTCGAGTATGCGAAGATGCACGACTTTTACGTCCCGCCTGCATAT…	gi|1174855780|ref|WP_081534969.1|
WP_002774391.1	II	7.4	0.6	yes	MDQSKRYARLDLREEDLISGGRHVLTAYRMKPKQGYGYLETAAHFAAESSTGTNVEVSTTDDFTRGVDALVYWIDEANELMKIAYPIDLFDRNILDGRAMMVSFLTLAIGNNQGMGDVEYAKMLDFYFPPAYLRLFDGPTKNIADLWRVLGRPVVNGGFIQGTIIKPKLGLRAIPFAKACYEYWAAGGDFIKNDEPQGNQVFAPLQKVIPLVADAMKRAMDETGEAKLFSANITADDPAEIIARGEFILREFGEHADHVAFLIDGYLAGTTGVTTARRNFPDQFIHYHRAGHGAITSPQSKRGYTSFVLSKMARLQGASGIHTGTMGFGKMEGDPEDRILAYMLEGDSVDGPFFHQEWLGMKACTPIISGGMNALRLPAFFDNLGHANIIQTSGGGSFG…	ATGGATCAGTCAAAGCGTTATGCGCGTTTGGATCTGCGGGAGGAGGATTTAATCTCGGGTGGCCGGCACGTCCTTACGGCATATCGGATGAAGCCCAAACAGGGCTATGGATATTTGGAGACTGCTGCCCACTTCGCTGCTGAGTCGTCCACAGGAACGAACGTTGAAGTATCAACCACAGATGACTTCACTCGCGGGGTGGACGCCCTTGTTTATTGGATCGATGAGGCAAACGAGTTGATGAAGATCGCGTACCCAATCGATTTATTCGACCGGAACATCCTGGACGGCCGTGCCATGATGGTCAGCTTCTTGACTTTGGCCATCGGGAATAACCAAGGTATGGGTGATGTAGAGTATGCAAAAATGCTCGATTTTTACTTTCCGCCAGCCTATCTG…	gi|488862152|ref|WP_002774391.1|
ODV03949.1	II	7.3	2.9	yes	MDQSARYADLSLKEEDLIKGGKHILVAYKMKPKSGHGYLEAAAHFAAESSTGTNVEVSTTDEFTKGVDALVYLIDEATEDMRIAYPLDLFDRNVTDGRMMIVSFLTLAIGNNQGMGDIEHAKMIDIYFPERAIQLFDGPSKDISDLWRILGRPIQNGGYIAGTIIKPKLGLRPEPFANAAYQFWLGGDFIKNDEPQGNQVFSPLKKTIPLVYDAMKRAQDETGQAKLFSMNITADDHYEMCARADFALETFGPDADKLAFLVDGFVGGPGMITTARRQYPNQYLHYHRAGHGMITSPSAKRGYTAFVLAKISRLQGASGIHVGTMGYGKMEGDATDKGIAYMIERDECQGPVYFQKWYGMKPTTPIISGGMNALRLPGFFENLGHGNVINTSGGGSYGH…	ATGGACCAGTCGGCCCGGTATGCAGATTTATCATTAAAAGAGGAGGATCTCATCAAGGGCGGTAAGCACATTCTCGTTGCCTACAAAATGAAGCCAAAGTCAGGGCATGGATATCTCGAAGCCGCTGCACACTTTGCTGCAGAGTCATCTACCGGAACGAATGTAGAAGTCTCGACTACAGATGAATTTACCAAGGGAGTCGACGCGTTGGTCTATCTGATTGATGAAGCGACCGAAGACATGCGGATTGCATACCCCTTGGATCTCTTTGACCGTAATGTTACGGACGGACGTATGATGATCGTGTCTTTCTTGACTTTGGCAATTGGAAATAATCAGGGAATGGGTGATATCGAACATGCAAAGATGATTGATATCTACTTCCCGGAACGTGCGATT…	gi|1064208209|gb|ODV03949.1|
WP_068501953.1	II	7.3	1.9	yes	MDQSKRYCNFALKEDELIAAGRHVLCAYIIKPKAGYEPISTAAHFAAESSTGTNVEVCTTDDFTRGVDALVYEVTEQTGGEYLMKIAYPNELFDRNVIDGRAMIVSFLTLTIGNNQGMSDVDYAKMHDFHVPREMMMLFDGPAMNITDMWRVLGRPQVNGGMVVGTIIKPKLGLRPKPFADACHQFWLGGDFIKNDEPQGNQVFAPLKDTITLVADAMERAQQETGEAKIFSANITADDPFEMIRRGELILEIFGKNASHVAFLVDGYVGGPSAITTCRRYFPGQFLHYHRAGHGAVTSKQSKRGYNVLTHMKMARLQGASGIHTGTMGYGKMEGDKNEKMVAYMLERDEADGVYYRQDWHGMKATTPIISGGMNALRLPGFFDNLGHSNVIQTSGGGA…	ATGGACCAGTCCAAACGTTATTGCAATTTTGCTCTGAAAGAAGATGAGCTCATCGCGGCTGGACGGCATGTTCTTTGCGCGTACATTATTAAGCCAAAAGCGGGTTACGAACCCATTTCAACGGCTGCCCATTTTGCGGCGGAGTCTTCTACGGGAACTAACGTCGAGGTATGCACAACTGATGACTTTACTCGTGGCGTGGACGCACTTGTGTATGAAGTGACCGAACAGACCGGAGGCGAATATCTTATGAAAATCGCGTACCCCAATGAACTCTTCGACCGTAATGTGATTGACGGGCGTGCCATGATTGTATCCTTTTTAACCCTGACAATTGGGAATAACCAAGGCATGAGCGACGTAGACTATGCCAAGATGCATGATTTTCACGTGCCTCGG…	gi|1057103972|ref|WP_068501953.1|
cg_0.2_sub10_scaffold_2396_c_6	II	7.3	0.4	yes	MDQSNRYADLSLKEADLIAGGKHVLVAYKMAPNPGHTYLEAAAHFAAESSTGTNVEVSTTDDFTKGVDALVYLIDEATEDMRIAFPLELFDRNVTDGRMMMVSFLTCAIGNNQGMGDIKHAKMIDFYMPPRAIQLFDGPSKGIEDMWRILGRPVKDGGYISGTIIKPKLGLRPEPFAKAAYQFWLGGDFIKNDEPQGNQTFCPLKKVLPLVYDSMKRAQDETGDAKLFSMNITADDHYEMCARADMALEIFGPDADKLAFLVDGFVGGPGMITTARRQYADQFLHYHRAGHGMVTSPSAKRGYTAFVLAKMSRLQGASGIHVGTMGYGKMEGEGDDKIIAYMIERDECQGPIYFQKWYGMKPTAPIVSGGMNALRLPGFFKNLGHGNVINTAGGGSYGH…	ATGGATCAGTCTAATCGGTACGCTGACCTTTCCCTCAAAGAAGCGGATTTAATCGCGGGAGGGAAGCATGTCTTAGTCGCTTATAAGATGGCACCTAACCCGGGTCATACCTACCTGGAAGCCGCAGCACATTTCGCCGCCGAGTCTTCCACGGGCACTAACGTAGAGGTTTCCACCACGGACGATTTTACCAAAGGGGTCGATGCACTCGTCTACCTTATTGATGAAGCTACAGAGGACATGCGGATCGCCTTTCCTCTTGAACTGTTCGATCGCAACGTAACCGACGGTCGCATGATGATGGTCAGTTTTCTGACATGTGCAATCGGCAATAACCAGGGCATGGGCGATATCAAACACGCCAAAATGATCGATTTCTATATGCCGCCTCGGGCGATC…	cg_0.2_sub10_scaffold_2396_c_6
WP_005960001.1	II	7.2	0.3	yes	MALDQTNRYSDLSLKEDELIASGDYVLCAYLMKPKSGYGYLEAAAHFAAESSTGTNVEVSTTDDFTKGVDALVYEIDEAKELMKIAYPVDLFDINIIDGRAMLASFLTLTIGNNQGMGDIEYAKMLDFYMPPKYLRLYDGPAVNIQDMWRILGRPIENGGYIAGTIIKPKLGLRPEPFAEAAYQFWLGGDFIKNDEPQGNQPFSPMKKTIPLVADAMRRAQDETGEAKLFSANITADDPAEMIARGEFVLETFGFEASQVAFLVDGYVAGPTAVATARRNFPNQFLHFHRAGHGAVTSPQSKRGYTAFVHIKMTRLLGASGMHVGTMGYGKMEGEASDKLIAYMIERDSADGPFYHQEWAGMKPTTPIISGGMNALRLPGFFENLGHGNVINTAGGGAY…	ATGGCACTTGACCAAACCAATCGTTACAGTGACCTCTCGCTCAAGGAAGATGAATTGATTGCTTCTGGGGACTATGTTCTGTGCGCATATTTGATGAAACCAAAATCGGGATATGGATACTTGGAAGCGGCGGCACACTTTGCTGCAGAGAGCAGCACCGGTACCAATGTCGAAGTTTCTACAACAGATGATTTTACTAAGGGAGTAGATGCGCTTGTGTACGAGATTGACGAGGCGAAAGAATTAATGAAGATCGCATATCCCGTAGATTTATTTGACATCAACATCATTGACGGCCGCGCCATGCTTGCATCTTTTTTGACGTTAACGATCGGAAACAACCAAGGAATGGGTGACATTGAATACGCGAAGATGTTAGATTTCTACATGCCTCCTAAG…	gi|492773850|ref|WP_005960001.1|
WP_008027438.1	II	7.2	0.5	yes	MDQSDRYANLGLKEADLMAGGRHVLVAYIMKPKAGFGGFLETAAHFAAESSTGTNVEVSTTDDFTRGVDALVYEINEATGLMKIAYPVELFDHNITDGRAMICSFLTLTIGNNQGMGDVEYAKMHDFWVPPVYLNAFDGPSTTIADLWRVLGRPHVNGGFIVGTIIKPKLGLRPKPFADACYDFWLGGDFIKNDEPQGNQIFAPMRETVKLVSDAMKRAQDKTGMAKLFSFNITADDHYEMVARGEYILEVFGENARHVAFLVDGYVTGPAAITTARRRFPDQYLHYHRAGHGAVTSPQSMRGYTAFVLSKMARLQGASGIHTGTMSFGKMEGEASDKLMAFMITDDVAMGPYFKQEWNGMNPTTPIISGGMNALRMPGFFKNLGHSNLILTAGGGAFG…	ATGGATCAATCTGACCGCTATGCGAATTTGGGGCTGAAAGAAGCGGACCTTATGGCTGGAGGTCGCCATGTCTTGGTAGCTTATATTATGAAGCCCAAGGCGGGGTTCGGAGGGTTCCTCGAAACCGCCGCGCATTTTGCAGCGGAATCCTCAACTGGGACCAACGTTGAAGTGTCAACGACCGATGACTTCACACGGGGCGTAGATGCCCTGGTGTATGAGATCAACGAGGCCACCGGGCTGATGAAGATTGCGTATCCAGTGGAGCTGTTTGATCATAACATTACCGATGGGCGCGCTATGATTTGCTCATTTCTCACGCTTACGATTGGGAATAACCAAGGGATGGGCGACGTCGAATATGCTAAAATGCACGACTTTTGGGTTCCTCCCGTGTAT…	gi|495302688|ref|WP_008027438.1|
WP_011289362.1	II	7.2	2.8	yes	MDQSNRYADLSLTEAELIAGGQHILCAYKMKPKAGHRYLEAAAHFAAESSTGTNVEVCTTDEFTKGVDALVYHIDEASEDMRIAYPLDLFDRNMTDGRMMMASFLTLTIGNNQGMGDIEHAKMVDFYVPRRGIELFDGPSKDISDLWRMLGRPVKDGGYIAGTIIKPKLGLRPEPFARAAYEFWLGGDFIKNDEPQGNQVFAPLKKVIPLVYDSMKRAMDETGEAKLFSMNITADDHFEMCARADFALEAFGPDADKLAFLVDGYVGGPGMITTARRQYPNQYLHYHRAGHGAVTSPSSKRGYTAYVLAKMSRLQGASGIHVGTMGYGKMEGDKDDRACAYIIERDSYTGPVYHQEWYGMKPTTPIISGGMNALRLPGFFENLGHGNVINTAGGGAYGH…	ATGGATCAATCTAATCGGTACGCAGATCTTAGCCTTACGGAAGCTGAGCTGATCGCTGGCGGGCAACATATTCTCTGTGCTTATAAAATGAAGCCTAAAGCGGGGCACCGCTACCTGGAGGCTGCGGCTCACTTCGCAGCGGAGAGCTCTACTGGCACCAATGTAGAGGTGTGTACAACCGATGAATTTACAAAAGGCGTGGACGCTCTTGTCTACCACATCGATGAAGCTTCGGAGGACATGCGCATTGCTTACCCCCTTGATCTCTTCGATCGCAATATGACGGACGGGCGTATGATGATGGCATCCTTCCTCACTCTCACAATCGGAAACAATCAGGGGATGGGTGACATCGAGCATGCCAAGATGGTAGATTTTTATGTACCTCGGCGTGGTATT…	gi|499608628|ref|WP_011289362.1|
WP_020503383.1	II	7.1		yes	MALDQSARYSDLSLTEADLIAGGKHILVAYRMKPKAGYGYLEAAAHFAAESSTGTNVEVCTTDDFTKGVDALVYYIDEAQEDMRIAYPLELFDRNMTDGRMMIVSFLTLVIGNNQGMGDIEYGQIQDFYVPERAIQLFDGPAKDISDMWRILGRPIKDGGYIAGTIIKPKLGLRPEPFAAAAYQFWLGGDFIKNDEPQGNQVFCPAKKVYPLVYDSLKRAQDETGQAKLFSANITADDHYEMCARADFILETFGPDADKVAFLVDGFVGGPGMITTARRQYPNQYLHYHRAGHGMITSPSSRRGYTAFVLAKISRLQGASGIHVGTMGYGKMEGGADDKIIAYMIERDECQGPVYYQKWYGMKPTTPIISGGMNALRLPGFFENLGHGNVINTAGGGAY…	ATGGCGCTTGATCAATCAGCGCGGTACTCTGACCTCAGTTTAACTGAAGCTGACCTCATCGCAGGCGGAAAACACATTTTAGTGGCATATCGTATGAAACCGAAAGCAGGATATGGATATTTGGAGGCGGCGGCACATTTTGCCGCCGAGAGTAGTACGGGAACCAACGTCGAGGTGTGTACCACTGACGATTTCACCAAGGGAGTGGATGCCCTTGTTTATTACATTGACGAAGCGCAGGAGGATATGCGCATCGCCTACCCTTTGGAGTTGTTTGATCGCAACATGACAGATGGGCGCATGATGATTGTTTCATTCCTCACCCTGGTAATCGGTAATAATCAGGGTATGGGTGATATCGAGTATGGGCAAATCCAAGACTTTTATGTACCAGAGCGT…	gi|521992112|ref|WP_020503383.1|
KFB68024.1	II	7.1		yes	MDQSNRYADLSLKEEDLIKGGKHILVAYKMKPKAGYGYLESAAHFAAESSTGTNVETSTTDDFTKGVDALVYSIDEATEDMRIAYPLDLFDRNMTDGRMMMVSILTLIIGNNQGMGDIEYGKIHDIFIPERAIQLFDGPAKDISDLWRILGRPLKDGGYIAGTIIKPKLGLRPEPFAKAAYQFWLGGDFIKNDEPQGNQVFCPARKVYPLVYDAMKRAMDETGQAKIFSANISADDHYEMLHRADFILETFGPDADKVAFLVDGFVGGPGMITTARRQYPNQYLHYHRAGHGMITSPSAKRGYTALVLGKIARLQGASGIHVGTMGFGKMEGESSDKNICYMLERDECQGPVYYQKWYGMKPTTSIISGGMNALRLPGFFENLGHGNVINTAGGGSYGH…	ATGGACCAGTCAAACCGGTACGCCGATTTATCCCTGAAAGAGGAAGATCTTATCAAGGGTGGCAAACATATTTTGGTAGCTTATAAGATGAAGCCTAAAGCGGGGTATGGTTACCTCGAGTCAGCTGCACACTTCGCTGCTGAATCATCAACCGGCACTAACGTAGAAACCTCAACTACCGATGACTTTACGAAAGGAGTCGATGCCTTAGTGTACAGTATTGACGAAGCAACAGAAGATATGCGTATTGCATATCCATTAGACTTATTTGATCGGAATATGACCGATGGGCGGATGATGATGGTCAGCATCCTGACGTTAATTATTGGTAACAACCAAGGAATGGGCGATATTGAGTACGGCAAGATCCACGACATCTTCATTCCTGAGCGGGCTATT…	gi|668672668|gb|KFB68024.1|
WP_068749566.1	II	7		yes	MDQSARYTDLSLREDDLIAGGKHILCAYAMRPKSGSFLEAAAHFAAESSTGTNVDVSTTDDFTRGVDAIVYHADEATEEVRIAYPLDLFDRNMIDGRMMMVSFLTLTIGNNQGMGDIEYAKMFDFYVPRAAISLFDGPAMGIADLWRVLGRPVTDGGYIAGTIIKPKLGLRPEPFARAAYEFWLGGDFIKNDEPQGNQVFAPMKQTIPLVYDAMKRAMDDTGEAKLFSANITADDHAEMIARGEFILETFGPDADKVAFLVDGYVGGPGAVTTARRYFARQYLHFHRAGHGAVTSPSSKRGYTAYVLAKMARLQGASGIHVGTMGYGKMEGARDDRAIAYICERDQYQGPAFHQEWHGMRPTTPIVSGGMNALRLPGFFANLGHANIINTAGGGAYGHL…	ATGGACCAGTCAGCGCGTTACACTGATCTCAGTCTGCGTGAAGATGATTTAATTGCTGGAGGGAAGCACATCTTGTGTGCTTACGCGATGCGTCCGAAGTCTGGAAGTTTCTTAGAAGCGGCAGCCCATTTCGCCGCGGAGTCGTCTACAGGTACAAACGTAGATGTAAGCACCACAGATGACTTCACTCGGGGCGTCGATGCAATTGTATATCACGCCGATGAGGCCACGGAAGAAGTTCGGATCGCCTATCCTTTAGATCTCTTCGACCGTAATATGATCGACGGGCGCATGATGATGGTGTCGTTCTTAACACTGACTATTGGAAATAATCAGGGGATGGGAGACATCGAATACGCGAAGATGTTTGACTTTTACGTTCCCCGGGCCGCGATTTCA…	gi|1057394323|ref|WP_068749566.1|
OGA97577.1	II	7	1.4	yes	MDQSNRYADLGLKEEDLIKGGHHILVAYKMAPRTGLGYLEAAAHFAAESSTGTNVEVSTTDDFTKGVDALVYYIDEATEDMRIAYPLDLFDRNVTDGRFMLVSFLTLVIGNNQGMGDIAHAKMIDFYMPDRVIQMFDGPGKGIADLWRILGRPVVNGGFIAGTIIKPKLGLRPEPFAQAAYQFWLGGDFIKNDEPQGNQVFAPIKKTLPLVYDAMKRAQDETGQAKLFSMNITADDHYEMCARADFALETFGPDADKLAFLVDGFVGGPGMITTARRQYPNQYLHYHRAGHGMITSPSAKRGYTAFVLAKMSRLQGASGIHVGTMGYGKMEGEGDDRIIAYMIERDECQGPVYFQKWHGMKPTTPIISGGMNALRLPGFFENLGHGNVINTAGGGAYGH…	ATGGACCAATCCAACCGGTACGCGGACCTGGGACTCAAAGAAGAGGATCTGATTAAAGGCGGACACCATATCCTGGTCGCTTATAAGATGGCTCCACGGACGGGCTTAGGCTATTTAGAAGCAGCAGCTCATTTCGCTGCGGAGAGCTCGACTGGAACCAATGTCGAAGTTAGTACAACAGATGACTTTACCAAAGGTGTAGATGCCCTGGTATACTACATCGATGAGGCTACCGAGGACATGCGTATCGCTTATCCATTGGATTTATTCGATCGCAATGTTACTGATGGCCGGTTCATGCTCGTGTCTTTTCTTACGTTGGTTATTGGAAATAACCAGGGGATGGGCGACATCGCTCACGCAAAAATGATTGACTTTTACATGCCCGACCGGGTGATT…	gi|1082780191|gb|OGA97577.1|
TARA_037.SAMEA2619970.600.0.22-1.6_181232_40	II	6.9		yes	MDQSNRYANLNLNEQTLVDEGKHVLCAYIMKPKEGYEYISTAAHFAAESSTGTNVEVSTTDSFTRSVDAIVYEADETFEVVKVAYPIELFDRNMIDGRAMIASFLTLTIGNNQGMGDVEYAKMYDFYFPPNFLKLFDGPSTTIADLWRVLGRPANNGGFIVGTIVKPKLGLRPQPFANACYDFWLGGDFIKNDEPQGNQPFAPLKETITAVADAMRRAQDETGEAKLFSANITADDYHEMLARGEFILETFGENADHVAFLVDGYVCGPQAITTARRTFPNQYLHYHRAGHGAVTSPQSKRGYTAFVLAKMARLQGASGIHTGTMGYGKMEGERGDKDMAYMITEDRAKGPFYHQEWLGMNPTTPIISGGMNALRIPGFFQNLGHSNLILTAGGGAYGH…	ATGGACCAATCCAACCGCTACGCCAATTTGAATCTCAATGAGCAAACTCTTGTAGACGAAGGCAAACACGTCTTATGTGCGTACATCATGAAACCTAAGGAAGGATACGAATACATTAGCACTGCCGCTCATTTTGCTGCCGAGTCATCCACAGGCACAAACGTTGAGGTCAGCACAACTGACAGCTTTACACGTAGCGTTGACGCTATTGTTTACGAGGCTGATGAGACTTTCGAAGTCGTCAAAGTCGCCTACCCTATTGAGTTATTTGATCGGAACATGATTGATGGCCGCGCCATGATCGCTTCATTTCTCACGCTGACAATTGGCAACAATCAAGGAATGGGAGATGTGGAGTATGCTAAGATGTACGATTTTTATTTCCCTCCGAACTTCTTG…	TARA_037.SAMEA2619970.600.0.22-1.6_181232_40
CDW95835.1	II	6.8	2.2	yes	MAHDQSSRYANLDLKESDLIAGGKHILVAYKMKPKAGYDYLATAAHFAAESSTGTNVEVSTTDDFTKGVDALVYYIDEATEDMRIAYPIELFDRNVIDGRFMIVSFLTLVIGNNQGMGDVEYGKMIDFYVPERAIQMFDGPATDISNLWRILGRPIKDGGYIAGTIIKPKLGLRPEPFAQAAYQFWLGGDFIKNDEPQGNQVFAPVKKVIPLVYDAMKRAQDETGEAKLFSMNITADDYHEMCARADFALEVFGPDADKLAFLVDGYVGGPGMVTTARRQYPNQYLHYHRAGHGAITSPSSKRGYTAFVLAKMSRLQGASGIHVGTMGYGKMEGEGDDRNIAYMIERDECQGPVYFQKWYGMKPTTPIISGGMNALRLPGFFENLGHGNVINTAGGGSY…	ATGGCACATGACCAAAGTTCCCGTTATGCCAATTTAGACCTTAAAGAGAGCGACTTGATTGCGGGCGGGAAGCATATTTTAGTTGCCTACAAGATGAAACCAAAAGCGGGATATGACTACTTGGCTACAGCCGCGCACTTTGCAGCGGAAAGCTCAACGGGCACCAATGTGGAAGTCAGTACAACGGATGATTTTACTAAAGGCGTGGATGCATTGGTCTATTACATTGATGAGGCTACCGAAGATATGCGCATCGCCTACCCAATTGAATTATTTGACCGCAACGTTATCGACGGGCGTTTTATGATCGTTAGTTTCTTGACTTTGGTTATTGGCAACAACCAAGGAATGGGCGACGTTGAATACGGAAAGATGATCGATTTTTATGTCCCAGAACGT…	gi|668346614|emb|CDW95835.1|
WP_075323289.1	II	6.8	1.7	yes	MDQSSRYADLSLREEDLIAGGKHILVAYKMKPKAGYGYLASAAHFAAESSTGTNVEVSTTDDFTKGVDALVYHIDEATEDMRIAYPMDLFDRNILDGRMMIVSFLTLAIGNNQGMGDIAHAKMIDIFFPPRAIQLFDGPARDISDLWRILGRPIKDGGYIAGTIIKPKLGLRPEPFAEAAYQFWLGGDFIKNDEPQGNQVFSPLKKTIPLVADAMKRAMDKTGQPKLFSANITADDHYEMCARADYILGIFGPDADKVAFLVDGFVGGPGMITTARRQYPGQYLHYHRAGHGMITSPSALRGYTAFVLAKISRLQGASGIHVGTMGYGKMEGENDDRNIAYMIERDECQGPVYYQKWYGMKPTTPIISGGMNALRLPGFFENLGHGNVINTAGGGAYGH…	ATGGACCAATCGAGCCGCTATGCGGACCTGTCACTGCGTGAGGAGGATCTCATTGCTGGAGGGAAACATATTCTCGTCGCATATAAGATGAAGCCAAAGGCAGGATATGGATACCTCGCATCCGCAGCACACTTTGCAGCTGAGTCAAGTACAGGCACAAATGTTGAGGTCAGCACCACCGATGATTTTACAAAGGGCGTCGATGCCCTTGTGTATCATATTGACGAAGCTACTGAAGACATGCGCATCGCATATCCGATGGACTTATTTGATCGGAACATCCTGGATGGTCGCATGATGATTGTATCTTTTCTCACGCTGGCGATCGGCAATAACCAGGGAATGGGCGATATTGCCCATGCCAAAATGATCGACATCTTCTTTCCACCGCGGGCCATT…	gi|1128999363|ref|WP_075323289.1|
AAV98336.1	II	6.6	0.3	yes	MDQSSRYVNLALKEEDLIAGGEHVLCAYIMKPKAGYGYVATAAHFAAESSTGTNVEVCTTDDFTRGVDALVYEVDEARELTKIAYPVALFDRNITDGKAMIASFLTLTMGNNQGMGDVEYAKMHDFYVPEAYRALFDGPSVNISALWKVLGRPEVDGGLVVGTIIKPKLGLRPKPFAEACHAFWLGGDFIKNDEPQGNQPFAPLRDTIALVADAMRRAQDETGEAKLFSANITADDPFEIIARGEYVLETFGENASHVALLVDGYVAGAAAITTARRRFPDNFLHYHRAGHGAVTSPQSKRGYTAFVHCKMARLQGASGIHTGTMGFGKMEGESSDRAIAYMLTQDEAQGPFYRQSWGGMKACTPIISGGMNALRMPGFFENLGNANVILTAGGGAFGH…	ATGCATCATCACCATCACCACGACCAGTCATCTCGTTACGTCAATCTGGCGCTCAAGGAAGAGGATCTGATCGCCGGCGGCGAGCATGTGCTTTGTGCCTATATCATGAAGCCCAAGGCCGGATATGGCTATGTGGCGACCGCGGCGCATTTCGCCGCCGAGAGTTCGACGGGCACCAACGTCGAGGTCTGCACCACCGACGATTTCACCCGGGGCGTCGACGCCCTGGTCTATGAGGTGGACGAGGCCCGCGAGCTGACCAAGATCGCCTATCCGGTGGCTTTGTTCGACCGCAACATCACCGACGGCAAGGCGATGATCGCCTCGTTCCTGACGCTCACCATGGGAAACAACCAGGGTATGGGCGACGTGGAATACGCCAAGATGCACGATTTCTAT…	gi|56565978|gb|AAV98336.1|
WP_088518856.1	II	6.6	0.1	yes	MDQSARYANLNLKEADLIAGGKHVLCAYTMKPKRGHGPYLAAAAHFAAESSTGTNVEVSTTDDFTRGVDALVYEIDEANEIMKIAYPVELFDRNIIDGRAMIASFLTLTIGNNQGMGDIEYGKMHDFYVPPAYLKLFDGPSTGIKDMWRVLGRPVVDGGFIVGTIIKPKLGLRPEPFAKACYDFWLGGDFIKNDEPQGNQVFAPFKEMVRLVNDAMVRVQDKTGAAKLFSFNITADDHYEMIARGEYILETFGPNADHVAFLVDGYVAGPAAVTTARRAFPKQYLHYHRAGHGAVTSPSSKRGYTAFVLSKMARLQGASGIHTGTMGFGKMEGDASDRNIAFMLTDDSADGPFYHQEWLGLNPTTPIISGGMNALRMPGFFKNLGHSNLIMTAGGGAFG…	ATGGATCAGTCGGCTCGCTATGCTAATCTTAACTTGAAAGAGGCCGACTTGATTGCTGGCGGGAAACACGTATTGTGTGCGTACACTATGAAACCAAAACGCGGGCATGGTCCGTATCTTGCTGCGGCAGCACACTTTGCGGCAGAGAGTTCTACCGGCACCAATGTCGAAGTCTCCACTACCGACGATTTTACACGTGGTGTCGATGCTCTCGTCTACGAAATCGATGAGGCAAATGAGATCATGAAGATTGCGTATCCGGTTGAACTCTTTGACCGTAACATTATCGATGGACGTGCGATGATTGCGTCATTTCTGACACTGACGATCGGAAACAATCAAGGGATGGGCGACATTGAGTATGGTAAAATGCATGATTTTTACGTCCCGCCGGCTTAT…	gi|1211917243|ref|WP_088518856.1|
WP_072659740.1	II	6.6		yes	MDQSNRYADLSLKEEDLIAGGKHLLVAYKLIPAEGYGFLEVAAHVAAESSTGTNVEVSTTDDFTRGVDALVYEIDETAFGDHPVTGGGLMKIAYPVDLFDPNLIDGHFNVSHMWSLILGNNQGMGDHNGLRMLDFMVPEVMIKNFDGPSTGISDMWKVLGRPEVDGGYISGTIIKPKLGLRPEPFVKACYQFWLGGDFIKNDEPQANQPFCPMETVIPMVAETMDRVQQETGEAKIFSANATADFHGECIKRGEFILESFAKYGNEKHVAFLIDGFVTGPAGVTTARRAFPDTFLHFHRAGHGAVTSYKSPMGMDPLCYMKISRLSGASGIHTGTMGYGKMEGHGNETVLAYMLERDECMGHYFNQKWYGMKPTAPIISGGMNALRLPGFFENLGHGNV…	ATGGATCAGTCGAATCGGTACGCCGACTTAAGTCTGAAAGAAGAAGACCTCATTGCTGGCGGAAAACACCTTCTCGTTGCATACAAGTTGATTCCCGCAGAGGGATACGGTTTCCTTGAAGTGGCAGCTCATGTGGCGGCGGAGTCGTCCACGGGGACCAACGTAGAAGTTTCGACAACTGACGACTTCACACGGGGAGTGGACGCGTTAGTCTACGAAATCGACGAAACGGCATTCGGAGATCACCCGGTTACGGGCGGCGGATTGATGAAAATTGCTTATCCAGTAGACTTATTCGATCCGAATTTAATTGACGGACATTTCAATGTCAGCCACATGTGGTCCTTGATCTTGGGAAACAATCAGGGGATGGGCGATCACAACGGCTTACGTATGCTG…	gi|1119753062|ref|WP_072659740.1|
AAK39106.1	II	6.4	1.5	yes	MDQSNRYANLNLKESELIAGGRHVLCAYIMKPKAGFGNFIQTAAHFAAESSTGTNVEVSTTDDFTRGVDALVYEVDEANSLMKIAYPIELFDRNVIDGRAMIASFLTLTIGNNQGMGDVEYAKMYDFYVPPAYLKLFDGPSTTIKDLWRVLGRPVINGGFIVGTIIKPKLGLRPQPFANACYDFWLGGDFIKNDEPQGNQVFAPFKDTVRAVADAMRRAQDKTGEAKLFSFNITADDHYEMLARGEFILETFADNADHIAFLVDGYVAGPAAVTTARRAFPKQYLHYHRAGHGAVTSPQSKRGYTAFVLSKMARLQGASGIHTGTMGFGKMEGEAADRAIAYMITEDAADGPYFHQEWLGMNPTTPIISGGMNALRMPGFFDNLGHSNLIMTAGGGAFG…	ATGGACCAGTCGAATCGCTATGCTAATCTGAACTTAAAAGAGAGCGAACTGATTGCCGGTGGCCGCCATGTGCTTTGTGCATACATCATGAAGCCGAAGGCGGGATTTGGTAACTTCATTCAGACTGCAGCGCACTTCGCCGCGGAGTCATCTACTGGTACCAATGTAGAGGTTTCTACGACGGATGACTTTACCCGTGGGGTTGATGCACTGGTTTATGAGGTGGATGAAGCTAATAGTTTGATGAAGATCGCATATCCAATCGAGTTATTCGATCGTAATGTGATTGATGGGCGTGCGATGATCGCATCTTTCCTTACGTTAACCATCGGCAACAACCAAGGAATGGGCGACGTGGAGTACGCCAAGATGTACGACTTCTATGTTCCACCGGCTTAC…	gi|13774957|gb|AAK39106.1|AF355197_1
WP_076365084.1	II	6.4	2.9	yes	MDQSNRYARLDLNEDELMAGGKHVLVAYIMKPKAGYGFLETAAHFAAESSTGTNVEVSTTDDFTRGVDALVYDIDESTGLMKIAYPVELFDRNIIDGRAMLVSFLTLCIGNNQGMGDVEYAKMHDFWVPPAFLRLFDGPAMNIADMWRVLGRPVTDGGMVVGTIIKPKLGLRPKPFADACYDFWLGGDFIKNDEPQGNQVFAPLKETIRLVADAMKRAQDETGQAKLFSANITADDHYEMLARGEYILETFGENADHVAFLVDGYVAGPAAITTCRRAFPRQFLHYHRAGHGAVTSPQSMRGYTAFVLSKMSRLQGASGIHTGTMGFGKMEGEAADKIMAYMLTDDAAMGPYFHQEWQGMKATTPIISGGMNALRLPGFFDNLGHSNVIQTSGGGAFGH…	ATGGACCAATCAAATCGCTATGCGCGTCTGGACCTGAATGAGGATGAATTAATGGCCGGTGGCAAACACGTACTGGTAGCATATATCATGAAGCCTAAGGCTGGCTATGGGTTCTTAGAAACTGCAGCGCATTTTGCAGCCGAGTCCTCTACCGGGACTAACGTTGAGGTGAGTACTACGGATGATTTCACCCGTGGTGTTGACGCCTTAGTATATGATATTGATGAATCCACAGGGCTTATGAAGATCGCATACCCAGTCGAGTTATTTGACCGTAATATCATTGATGGTCGCGCCATGCTCGTTAGTTTTTTAACATTATGCATCGGCAACAATCAGGGTATGGGCGATGTTGAGTATGCTAAGATGCACGACTTTTGGGTGCCTCCTGCATTTTTG…	gi|1134122028|ref|WP_076365084.1|
Q8RTI2.1	II	6.3	1.2	yes	MDQSKRYVNLALSEADLIKGGRHVLCAYRMRPRPGHGYVETAAHFAAESSTGTNVEVCTTDDFTRGVDALVYEVDEAEGLMKIAYPVDLFDRNIIDGKAMIASFLTLTVGNNQGMSDVENAKMEDFYVPPEFLKLFDGPACNISHMWKVLGRPEVNGGMVVGTIIKPKLGLRPKPFADACHQFWLGGDFIKNDEPQGNQVFAPLKETMRLVADAMRRAQDETGVPKLLSANITADDPAEMIARGNFILETFGENASHVAFLVDGFVAGPTAVTTCRRNFPDTFLHYHRAGHGAITSRQSKRGYTVLVHMKMARLLGASGIHTGTMGYGKMEGAPDEKMVAYMLERQIAEGPYYRQDWGGMASCTPIISGGMSALRLPGFFDNLGHSNVIQTSGGGAFGH…	ATGGACCAGTCCAAGCGCTACGTCAATCTGGCGTTATCAGAGGCGGATCTGATTAAAGGCGGTCGCCACGTCCTTTGTGCATACCGCATGCGTCCTCGTCCTGGTCACGGCTATGTGGAGACTGCAGCACATTTCGCTGCGGAGAGCTCGACGGGAACGAATGTTGAGGTTTGTACGACGGACGATTTTACACGCGGAGTAGATGCACTTGTGTACGAAGTAGACGAGGCTGAGGGTCTGATGAAAATTGCATACCCCGTAGACCTTTTTGATCGTAATATTATCGACGGAAAGGCTATGATTGCCTCCTTCTTAACACTCACCGTGGGGAACAACCAGGGAATGTCTGATGTTGAGAACGCTAAAATGGAAGATTTTTACGTACCGCCAGAGTTTTTA…	gi|75449749|sp|Q8RTI2.1|RBL2_MAGMG
WP_029132057.1	II	6.2	0.5	yes	MALDQTSRYADLSLNEDKLIADGNHILVAYTMEPAAGHGYLATAAHFAAESSTGTNVEVSTTDDFTKGVDALVYEIDEANGIMKIAYPNELFDRNVTDGRIMLVSFLTLAIGNNQGMGDVKSAQMQDFYVPPKMLQLFDGPSKDISDMWRILGRPVKDGGYIAGTIIKPKLGLRPEPFASAAYQFWLGGDFIKNDEPQGNQVFCPMKKVMPLVADAMKRAQDETGQAKLFSANITADDHYEMLARADYILETFGENASHVAFLVDGYVGGPGMITTARRQYPNQYLHYHRAGHGAVTSPSSKRGYTAFVLAKMARLQGASGIHVGTMGYGKMEGSRDDKVIAYMIERDSCDGPFYHQEWYGMKPTTPIISGGMNALRLPGFFENLGHGNVINTSGGGSY…	ATGGCTCTGGATCAGACCAGTCGGTATGCAGACCTGTCATTGAATGAGGACAAATTGATTGCGGATGGTAATCACATCCTCGTAGCTTATACAATGGAGCCCGCGGCAGGGCATGGATATCTTGCGACTGCCGCCCACTTCGCTGCTGAGTCATCTACTGGGACAAACGTTGAGGTATCTACGACAGATGACTTTACGAAGGGTGTCGACGCACTTGTATATGAGATCGATGAGGCCAACGGTATCATGAAGATCGCTTACCCGAACGAACTGTTCGACCGGAATGTAACTGACGGGCGGATCATGCTTGTCTCGTTCCTGACACTTGCGATCGGGAATAATCAAGGGATGGGCGACGTTAAGAGTGCCCAAATGCAGGATTTCTATGTTCCACCCAAA…	gi|656108512|ref|WP_029132057.1|
OIP83017.1	II	6.1	2	yes	MDQSKRYANLDLEEKDLIAKGRHVLVAYIMKPKAGHGYLETAAHFAAESSTGTNVEVSTTDDFTRGVDALVYEIDEARELTKIAYPVELFDRNIIDGRAMLASFLTLTIGNNQGMGDVEYAKMHDFYVPPAYLRLFDGPSTTIADLWRVLDRPVVDGGFIVGTIIKPKLGLRPQPFADACYDFWLGGDFIKNDEPQGNQVFSPLKETVRRVADAMKRAQDKTGEAKLFSWNITADDYREMIARGEYILETFGPDADHIAFLVDGYVAGPQAITTARRHFPKQYLHFHRAGHGAVTSPSAKRGYTGFILAKMARLQGASGIHVGTMGYGKMEGDKGDTVIAHMITEDSVTGPYFHQEWLGMNPTTPIISGGMNALRMPGFFKNLGHSNLIMTAGGGAFGH…	ATGGATCAAAGCAAGCGTTATGCCAATTTGGACTTAGAGGAAAAGGATCTCATCGCGAAAGGCCGTCATGTGTTGGTCGCCTACATTATGAAGCCCAAGGCAGGTCACGGCTACCTCGAGACTGCTGCCCATTTTGCTGCGGAAAGCAGTACAGGGACAAACGTGGAGGTTTCAACTACCGACGATTTCACCCGTGGAGTAGACGCCCTCGTATACGAGATTGATGAGGCTCGCGAGTTAACGAAGATTGCATATCCGGTTGAGCTTTTTGATCGGAACATCATTGATGGCCGTGCTATGCTCGCTTCTTTTCTTACCCTGACCATCGGAAACAACCAGGGTATGGGCGACGTTGAATACGCCAAAATGCACGACTTCTACGTACCCCCGGCATATCTT…	gi|1101235879|gb|OIP83017.1|
OGS93441.1	II	6.1		yes	MDQSNRYADLSLKEEDLIKGGNHILVAYTMEPAAGVGYLEAAAHIAAESSTGTNVEVSTTDEFTKGVDALVYFIDEAKGIMKVAYPNDLFDRNLTDGRVMIVSFLTLCIGNNQGMGDIANLQMQDFYVPPRMLQLFDGPAKDISDLWRILGRPVKDGGYISGTIIKPKLGLRPEPFAKAAYQFWLGGDFIKNDEPQGNQVFCPIKKVLPLVYDSLKRAQDETGQAKLFSMNITADDHYEMCARADFALETFGPDADKVAFLVDGFVGGPGMITTARRQYPSQYLHYHRAGHGMVTSPSSKRGYTAFVLAKMSRLQGASGIHVGTMGYGKMEGGKDDRIIAYMIERDSCTGPLYHQEWYGMKPTTPIISGGMNALRLPGFFENLGHGNVINTAGGGSYGH…	ATGGACCAATCAAATCGGTATGCCGACTTATCGCTCAAAGAGGAAGACCTCATCAAAGGAGGGAACCATATCCTGGTTGCCTACACTATGGAGCCCGCGGCTGGTGTGGGCTATTTAGAGGCGGCTGCCCACATCGCAGCAGAGTCCAGTACGGGGACGAACGTCGAAGTGTCAACAACCGATGAGTTCACTAAAGGGGTTGACGCGCTCGTCTATTTCATCGATGAGGCGAAGGGTATCATGAAAGTAGCATATCCCAATGATCTCTTTGATCGTAATTTGACGGACGGCCGCGTAATGATTGTCTCCTTCCTTACGTTGTGTATTGGTAATAACCAGGGTATGGGCGACATCGCTAATCTCCAAATGCAGGACTTTTATGTTCCACCCCGCATGCTT…	gi|1085094976|gb|OGS93441.1|
OIO78882.1	II	6		yes	MDQSARYSDLSLKEEDLIKGGRHILVAYKMKPKTGLGYLEAAAHFAAESSTGTNVEVSTTDDFTKGVDALVYHIDEATEDMRIAYPLELFDRNVIDGRFMMVSFLTLTIGNNQGMGDIAYAKMIDFWVPPEVVRQFDGPATNIEELWRILGRPVKDGGYIAGTIIKPKLGLRPEPFAAAAYQFWLGGDFIKNDEPQGNQVFAPIKKVLPLVYDSMKRAMDETGQAKLFSMNITADDHYEMCARADFALETFGTDANKLAFLVDGFVGGPGMITTARRQYPNQFLHYHRAGHGMITSPSAQRGYTAFILAKMARLQGASGIHVGTMGYGKMEGAGDDKVIAYMIERDECQGPVYFQKWDGIKATTPIISGGMNALRLPGFFENLGHGNVINTAGGGAYGH…	ATGGACCAGAGCGCTCGCTACTCAGACTTGAGCCTTAAAGAAGAGGACCTGATTAAGGGTGGACGTCATATCCTTGTAGCCTATAAGATGAAACCGAAGACGGGACTGGGGTACTTAGAGGCTGCGGCTCACTTCGCGGCGGAGTCCAGCACTGGGACCAATGTTGAGGTTTCAACGACCGATGACTTTACTAAGGGTGTTGACGCCCTTGTTTACCATATTGATGAGGCAACCGAAGACATGCGCATCGCATACCCCCTTGAATTGTTCGACCGGAACGTTATCGATGGACGCTTCATGATGGTCAGTTTTCTTACCCTCACCATCGGCAATAATCAAGGAATGGGCGACATCGCGTACGCAAAAATGATCGACTTCTGGGTCCCGCCCGAGGTTGTG…	gi|1101121291|gb|OIO78882.1|
WP_038036007.1	II	6	0.9	yes	MDQSNRYADLSLKEEDLIEGGRHVLAAYRMKPMPGYDYLATAAHVAAESSTGTNVEVVTTDDFTRSVDALVYEIDEEKELMKIAYPIELFDRNVKDGRAMVVSMMTLMVGNNQGMGDVEYLKLLDFYVPHALMKLFDGPSKNIVDMWRVLGRDLDNGGMVVGTIIKPKLGLRPKPFADACYQFWLGGDFIKNDEPQGNQVFAPLKEIIPLIADAMRRAQDETGQAKLFSANITADDPFEMIRRGEFILEAFGENADHVAFLVDGFVGGPTAVTLARRYFPNQFLHYHRAGHGMVTSERSNRGYSMLCHMKWARMLGASGIHTGTMGFGKMEGKPEDKKVAYMLTEDEADGIFFRQPWWKMKATTPIISGGMNALRLPGFFENLGHANIIQTSGGGALGH…	ATGGACCAAAGTAATCGCTATGCAGATTTATCACTCAAGGAAGAGGATCTCATTGAGGGTGGCCGTCATGTCCTCGCTGCCTACCGCATGAAGCCCATGCCAGGCTATGATTACTTGGCTACTGCGGCACATGTGGCCGCCGAGTCTTCCACCGGGACCAACGTGGAGGTAGTGACAACCGATGATTTTACACGCTCCGTGGATGCACTGGTTTACGAAATTGACGAAGAAAAAGAACTGATGAAAATCGCATACCCAATCGAGTTGTTTGATCGTAACGTAAAGGACGGTCGCGCCATGGTTGTATCAATGATGACATTGATGGTGGGAAATAACCAAGGAATGGGTGATGTGGAATATCTCAAGTTACTCGATTTTTACGTGCCACATGCGCTCATG…	gi|740194019|ref|WP_038036007.1|
AAG37859.1	II	5.9		yes	MLDQSSRYADLSLDEDTLIRNGKHVLVAYIMKPKAGYDYLATAAHFAAESSTGTNVNVCTTDDFTKSVDALVYYIDPDNEEMKIAYPTLLFDRNITDGRGMMCSFLTLAIGNNQGMGDVEYGKIYDFYLPPAFLRLYDGPSVNVEDMWRILGRGTTNGGLVVGTIIKPKLGLQPKPFGEACYSFWQGGDFIKNDEPQGNQVFCQMNECIPEVVKAMRACVKETGSSKLFSANITADDPEEMIARGKYIMSQFGPLSENCAFLVDGYVAGGTAVTCCRRNFPKQFLHYHRAGHGSVTSPQTQRGYTAFVHTKISRVIGASGIHVGTMSFGKMEGDASDKNIAYMLQDDEADGPYYRQEWQGMKETTPIISGGMNALRLPAFFENLGHSNVILTAGGGSFG…	ATGCTGGATCAATCCTCTCGTTATGCTGACCTTAGCCTGGATGAGGACACCCTGATTCGTAACGGCAAGCACGTGCTGGTTGCCTACATTATGAAACCAAAGGCAGGCTATGATTACTTGGCCACAGCCGCTCACTTTGCCGCGGAAAGCTCTACCGGAACGAACGTTAACGTATGTACTACTGATGATTTCACGAAGAGTGTTGACGCATTAGTATATTACATCGACCCCGACAATGAGGAGATGAAAATCGCCTATCCAACCTTATTATTCGACCGTAACATTACCGATGGGCGCGGGATGATGTGTTCATTCCTTACACTTGCTATCGGTAACAATCAAGGAATGGGGGACGTTGAATATGGTAAGATTTACGACTTTTACTTGCCACCGGCTTTC…	gi|11545461|gb|AAG37859.1|AF298221_1
TARA_102.SAMEA2622197.480.0.22-3_1360909_4	II	5.8		yes	MDQSNRYADLSLDEDTLIKEGKHILVTYTMEPAEGYGYLSTAAHFAAESSTGTNVEVSTTDDFTKDLDAMVYEIDENAGIMKIAYPNNLFDRNLIDGRAMVVSFLTLAIGNNQGMGDVKCAQMQDFWVPKDMLDIFDGPSKDITDMWNLLGRPRDNGGYIAGTIIKPKLGLRPKPFAEAAYQFWLGGDFIKNDEPQGNQVYCRMKDVTPLVADAMKRAQDETGEAKLFSANITADDFHEMCARADYILEAFGENAHHVAFLVDGYVGGPGMVTTARRNYPNQYLHYHRAGHGAVTSPSSVRGYTAFVLAKLSRLMGASGIHVGTMGYGKMEGGQDDRNIAYMIERDSADGPYYHQEWFGMKPTTPIISGGMNALRLPGFFENLGHGNVINTSGGGSYGH…	ATGGACCAATCAAATCGTTATGCTGATTTATCGCTTGATGAAGATACATTGATCAAAGAGGGGAAGCACATCCTTGTCACTTACACAATGGAGCCAGCCGAAGGCTATGGGTATTTATCAACTGCAGCTCACTTCGCGGCCGAATCATCCACCGGCACTAACGTCGAAGTGTCCACGACTGATGATTTTACTAAAGATTTGGACGCTATGGTATACGAGATTGATGAGAATGCTGGGATTATGAAGATCGCATACCCTAACAATTTATTTGACCGGAACCTTATCGATGGTCGCGCAATGGTTGTAAGCTTCCTCACTTTGGCTATTGGCAACAACCAGGGTATGGGCGATGTCAAGTGCGCACAGATGCAGGACTTCTGGGTGCCCAAGGACATGCTT…	TARA_102.SAMEA2622197.480.0.22-3_1360909_4
WP_009453497.1	II	5.7	0.3	yes	MDQSSRYADLSLNEQDLMQGGRHILVAYKMKPKAGHGYLEAAAHFAAESSTGTNVEVSTTDDFTKGVDALVYYIDEATEDMRIAYPIDLFDRNVIDGRFMLVSFLTLAIGNNQGMGDIEHAKMIDFYMPDRVIQMFDGPSKDITDLWRILGRPVKDGGYIAGTIIKPKLGLRPEPFAKAAYQFWLGGDFIKNDEPQGNQVFCPLKKVLPLVYDSMKRAQDETGQAKLFSMNITADDHYEMLARADYALEVFGPDADKLAFLVDGYVGGPGMVTTARRQYPNQYLHYHRAGHGAVTSPSAKRGYTAFVLAKMSRLQGASGIHVGTMGYGKMEGEGDDRIIAYMIERDEAQGPVYYQKWFGMKPTTPIISGGMNALRLPGFFENLGHGNVINTAGGGAYGH…	ATGGACCAATCATCCCGTTATGCCGATCTCTCTCTTAACGAGCAGGATCTGATGCAAGGTGGACGGCACATTTTGGTGGCGTACAAGATGAAACCAAAGGCCGGACACGGGTATTTGGAGGCTGCTGCCCATTTCGCAGCGGAATCCAGTACGGGCACGAATGTGGAAGTTAGCACAACAGATGATTTTACCAAGGGCGTGGACGCGCTGGTGTATTATATTGATGAGGCTACTGAGGACATGCGTATCGCCTATCCCATCGATTTATTCGACCGTAATGTAATCGATGGTCGGTTTATGTTAGTGTCTTTTCTGACGCTTGCGATCGGCAACAACCAGGGAATGGGTGATATCGAGCACGCGAAGATGATCGATTTCTACATGCCTGATCGGGTGATT…	gi|497063801|ref|WP_009453497.1|
WP_036522376.1	II	5.6	1	yes	MDQSKRYARLDLTEEELIKGGKHVLAAYKMKPKAGYGYLEAAAHFAAESSTGTNVEISTTDDFTRGVDALVYHIDEATEDMRIAYPIDLFDRNMLDGKTMLVSFLTLAIGNNQGMGDIEHAKMIDFYMPPEMLSLYDGPQVNIEDLWRILGRPEKDGGYIAGTIIKPKLGLRPEPFAKAAYQFWLGGDFIKNDEPQGNQVFAPMQKVIPLVVDAMRRAMDETGQAKIFSANITADWHDEMIARGEFILDAFGADADKVAFLVDGYVGGPGMVTTARRYFPNQFLHYHRAGHGAVTSPSAKRGYSAYVLAKMSRLQGASGIHVGTMGYGKMEGEKDDRDIAYIIERDSFQGPVYFQDWHGMKATTPIISGGMNALRLPGFFENLGHGNVINTAGGGSYGH…	ATGGACCAATCAAAGCGCTACGCTCGCCTCGATTTGACCGAAGAAGAACTTATTAAAGGAGGTAAGCACGTGCTCGCGGCATATAAAATGAAGCCAAAAGCAGGCTACGGGTATCTTGAGGCTGCGGCCCATTTCGCGGCAGAGTCGTCCACGGGGACGAATGTCGAAATTTCCACAACGGATGATTTCACACGGGGTGTGGATGCCTTAGTATATCATATCGATGAGGCTACTGAAGACATGCGCATCGCTTATCCTATCGATTTGTTTGATCGCAATATGTTAGACGGGAAGACAATGTTGGTATCTTTCTTAACATTAGCGATCGGTAACAATCAGGGTATGGGCGATATTGAACACGCAAAAATGATCGATTTCTACATGCCGCCGGAGATGCTG…	gi|738612044|ref|WP_036522376.1|
WP_085372695.1	II	5.6	0.8	yes	MDQSKRYVNLGLREDDLIRGGRHVLCAYRMRPRAGYGYVETAAHFAAESSTGTNVEVCTTDDFTRGVDALVYHADEASGLMKIAYPVELFDRNIIDGKAMIASFLTLAVGNNQGMSDVDHAKMEDFWVPPDFLALFDGPAVNISHMWTVLGRPRENGGMVVGTIIKPKLGLRPKPFADACHQFWLGGDFIKNDEPQGNQVFAPFKETMILVADAMRRAQDETGIPKLFSANITADDPAEMIARGEFILKTFGENASHVAFLVDGFVAGPTAVTTCRRNFPGTFLHYHRAGHGAVTSRQSQRGYTVLVHMKMARLIGASGIHTGTMGYGKMEGAPDERMVAYMLERPLADGTHYRQDWGSMMACTPIISGGMNALRLPGFFDNLGHSNVIQTSGGGAFGH…	ATGGACCAATCTAAGCGGTACGTCAACCTGGGCTTACGTGAGGATGATCTGATTCGGGGTGGTCGCCATGTCTTATGTGCGTACCGGATGCGGCCGCGGGCAGGGTATGGATATGTAGAAACTGCCGCCCATTTCGCCGCTGAGAGTTCAACGGGCACCAATGTAGAAGTTTGCACAACAGATGACTTCACCCGCGGGGTAGACGCCCTTGTTTATCATGCCGACGAGGCAAGCGGGCTTATGAAGATTGCCTACCCAGTGGAACTTTTTGACCGGAACATCATCGACGGTAAGGCTATGATTGCTTCATTTTTGACACTGGCGGTCGGTAATAATCAGGGGATGTCGGACGTGGACCACGCTAAAATGGAAGATTTCTGGGTTCCCCCCGACTTCTTA…	gi|1186171677|ref|WP_085372695.1|
WP_068489216.1	II	5.5	3.4	yes	MDQSKRYAQLGLTEQSLIQGGAHVLCAYRMKPKSGHGYLATAAHFAAESSTGTNVEVCTTDDFTRGVDALVYEIDEQRELMKIAFPVDLFDRNIIDGRAMIASFLTLTIGNNQGMSDVDYAKMVDFYVPPKFLQLFDGPAANIADMWRVLGRPQSDGGMVVGTIIKPKLGLRPKPFADACYQFWLGGDFIKNDEPQGNQVFAPLKETIRLVADAMKRAQDETGQAKLFSANITADDPAEMLARGHYILETFAENASHVAFLVDGYVAGPTAVTTCRRNFPAQFLHYHRAGHGAVTSKQSKRGYTVLVHMKMARLLGASGIHTGTMGYGKMEGAPDEKDVAYMLERDVADGPHFRQDWCGMKACTPIISGGMNALRLPGFFTNLGHANVIQTSGGGAFGH…	ATGGACCAATCAAAGCGGTATGCACAACTCGGTTTAACTGAACAATCGTTAATTCAAGGTGGCGCCCACGTGTTGTGTGCCTATCGGATGAAACCAAAATCGGGGCATGGTTACCTTGCAACAGCGGCTCATTTCGCCGCAGAGTCCAGTACTGGTACGAATGTTGAGGTATGCACGACAGATGACTTCACTCGGGGCGTGGATGCACTGGTTTATGAAATTGATGAGCAACGTGAATTAATGAAAATCGCTTTTCCAGTAGACCTTTTCGACCGTAACATCATTGACGGCCGTGCGATGATTGCATCCTTTCTTACGCTGACTATCGGCAACAACCAAGGCATGTCGGACGTCGACTATGCGAAGATGGTCGACTTCTACGTACCCCCGAAGTTTCTC…	gi|1057088213|ref|WP_068489216.1|
OGB30962.1	II	5.4	0.1	yes	MDQSNRYADLSLTEAELIKNGQHILVAYHMRPKPGHGYLEAAAHFAAESSTGTNVDVCTTDDFTRGVDALVYYINEATEDMRIAYPLDLFDRNVTDGRFMLVSFLTLVIGNNQGMGDIAHGKMIDFYVPERAIQMFDGPSKDISDLWRILGRPVKDGGFIVGTIIKPKLGLRPEPFAQAAYQFWLGGDFIKNDEPQGNQVFAPLKKTIPLVYDALKRAQDETGQAKLFSMNITADDHYEMLARADFALETFGPDADKLAFLVDGFVGGPGMVTTARRQYPNQYLHYHRAGHGMVTSPSAKRGYTAFVLAKMSRLQGASGIHVGTMGYGKMEGEGDDRMIAYMIERDECQGPIYFQKWYGMKPTTPIVSGGMNALRLPGFFQNLGHGNVVNTAGGGAYGH…	ATGGACCAGTCCAACCGGTACGCAGACTTGTCATTGACGGAGGCCGAACTTATTAAGAACGGCCAGCATATTCTTGTAGCATATCATATGCGTCCAAAGCCCGGTCACGGGTACCTCGAGGCCGCTGCCCATTTCGCCGCTGAGAGTAGCACAGGAACTAATGTAGACGTCTGTACGACAGATGATTTCACGCGTGGGGTGGATGCACTTGTATATTATATTAACGAGGCTACAGAGGATATGCGCATTGCGTACCCTCTCGATTTGTTTGACCGGAACGTAACTGATGGCCGGTTTATGCTCGTTAGCTTCTTAACCTTGGTTATCGGCAACAATCAAGGTATGGGTGACATTGCCCACGGTAAGATGATCGATTTTTATGTTCCAGAGCGGGCGATT…	gi|1082815638|gb|OGB30962.1|
WP_092996737.1	II	5.4	1.4	yes	MDQSNRYARLDLNEDELIKGGRHVLCAYLMKPKAGYYDFLGTAAHFAAESSTGTNVEVSTTDDFTKGVDALVYEIDEANELMKIAYPIELFDRNIKDGRAMIVSFLTLAIGNNQGMGDVEYAKMLDFYVPPAYLRLFDGPAMNIQDMWRVLGRDINNGGMVVGTIIKPKLGLRPQPFADACYQFWLGGDFIKNDEPQGNQVFAPLKKTIPLVADAMKRAQDETGEAKIFSANITSDDPFEMIARGEFILETFGENADHVAFLVDGFVGGPMAVTTCRRYFANQFLHYHRAGHGMVTSPQTQRGYNALVHMKMSRMQGASGIHTGTMGFGKMEGDPTDKLLAYMLENEEAEGLYYPQKWYGMKPTTPIISGGMNALRLPGFFDNLGHSNVIQTSGGGAFG…	ATGGACCAATCGAATCGGTACGCCCGTTTAGACCTCAACGAGGATGAACTCATCAAGGGAGGACGCCACGTTCTTTGTGCTTATCTGATGAAACCCAAAGCGGGCTACTACGATTTCCTCGGGACAGCAGCTCATTTTGCGGCGGAAAGCTCCACCGGGACTAACGTCGAAGTATCAACTACCGACGATTTCACGAAAGGGGTTGATGCCTTAGTATACGAAATTGATGAAGCCAACGAACTCATGAAAATTGCGTATCCGATTGAACTTTTCGATCGTAACATTAAAGACGGCCGCGCAATGATCGTTTCATTTCTCACACTCGCAATTGGGAATAACCAAGGCATGGGCGATGTGGAGTACGCTAAAATGCTCGACTTCTACGTCCCTCCAGCCTAC…	gi|1224981772|ref|WP_092996737.1|
Q41407.1	II	5.3	1.7	yes	LEQSSRYADLTLDEAGSLRNGEHVLVAYIMKPKMGYDYLATAAHFAAESCTGARSTDDAKESANAVVYYIDADSQEMRIAYPTVLFDSNLTDGRDMVRSFLTLAIGNTQGMEDVEFGKIYDFYLPPSFLRLQESPSVNTMWRILDKGASNGGLAAGAMKPKLGMQPKPFRAASYALWQGGAYTTADVQANQAPTQASEGIPEVVKAMRSCVQGTDVAKRHSGGNYTDEPKEMDARGKYVLSQFGPFSGNCVSLVAGYAAGGSARHTFPRQFVHYHRAGQASTSSPQTQRGYSAFVHTKISQVISTTSIHADTMSFGKTQGDSPDKSIAVMLQDDAADARLCNQEWEGMRQNAPIISGSMNALRLPAFFETLGNSNVILTADSGSFGHKDGPASGAIACR…	CTGGAACAAAGCTCACGCTATGCCGACCTCACTTTAGACGAGGCCGGGTCCTTACGTAATGGGGAGCACGTTTTAGTGGCGTATATCATGAAGCCAAAGATGGGATACGATTACTTGGCAACCGCTGCACACTTTGCCGCAGAGTCATGTACAGGCGCGCGTTCCACTGATGACGCGAAAGAGTCCGCGAATGCGGTGGTCTATTATATTGATGCCGACTCGCAAGAAATGCGTATTGCTTACCCCACTGTGCTGTTTGACAGCAATTTGACGGACGGACGTGACATGGTACGGAGTTTCTTGACATTGGCGATCGGGAACACTCAAGGCATGGAAGATGTGGAATTTGGTAAGATCTACGATTTCTATTTACCACCGTCGTTTCTGCGTTTACAAGAA…	gi|75282237|sp|Q41407.1|RBLL_SYMSP
cg_0.2_sub100_scaffold_14_c_35	II	5.3		yes	MDQSNRYADLSLKEEDLIAGQEHILVAYEMEPFGGHGYLETAAHIAAESSTGTNVEVSTTDDFTKGVDALVYDIDEANHMMRIAYPLALFDRNGRDGKAMIVSFLTLTIGNNQGMGDVKNLQMVDFWIPETKLYLFDGPTVDISDMWRMLGRPVENGGYIAGTIIKPKLGLRPEPFANAAYQFWLGGDFIKNDEPQGNQVFCPMKKVIPLVADAMKRAQDETGEAKLFSANITADDHYEMCYRADYILETFGEDAPKVAFLVDGYVGGPGMITTARRNYASQYLHYHRAGHGAITSPSSKRGYTAFVLAKMSRLQGASGIHVGTMGYGKMEGDASDKVIAYMIERDECQGPIFYQKWNGMKPTTPIISGGMNALRLPGFFENLGHGNVINTSGGGSYGH…	ATGGACCAATCTAACCGTTATGCAGACTTAAGCTTAAAGGAAGAGGACCTGATCGCCGGTCAAGAACACATTCTTGTAGCCTACGAGATGGAGCCATTTGGCGGCCATGGCTATCTCGAAACAGCTGCACATATCGCCGCGGAATCGTCGACTGGCACAAATGTAGAGGTTTCGACGACGGACGATTTCACGAAGGGCGTGGATGCCCTTGTCTACGACATCGACGAAGCGAATCACATGATGCGGATTGCTTATCCATTAGCGCTCTTCGACCGGAACGGTCGGGACGGTAAGGCCATGATTGTCTCTTTCCTCACACTGACTATCGGCAACAACCAGGGGATGGGCGACGTTAAGAATTTGCAAATGGTAGACTTCTGGATCCCGGAAACGAAGCTG…	cg_0.2_sub100_scaffold_14_c_35
AAQ04822.2	II	5.3		yes	MDQSSRYADLSLTEEDLIKNGQHVLVAYIMKPKAGYDYLATAAHFAAESSTGTNVNVCTTDDFTKTVDALVYYIDPENEEMKIAYPTALFDRNITDGRAMMCSVLTLSIGNNQGMGDVDYGKIYDIYFPPQYLRLFDGPSCCVIDMWRILGRGTVGGGLVVGTIIKPKLGLQPKPFGQACYGFWQGGDFIKNDEPQGNQTFCQMNECIPEVVKAMRAAQEETGQGKLFSANITADDPNEMIARAKYILNQMGPMAENCAFLVDGYVAGGTAVTVARRNFPKQFLHYHRAGHGAVTSPQTQRGYTAFVHTKLSRVIGASGIHTGTMSFGKMEGDASDKNIGFMLQDDVADGPYYRQEWEGMKQTTPIISGGMNALRLPAFFENLGHSNVILTAGGGAFGH…	ATGGATCAGAGCAGTCGTTATGCCGACCTGAGCTTGACTGAGGAGGATTTAATTAAGAACGGCCAACATGTGCTTGTAGCTTACATCATGAAACCTAAGGCGGGATACGACTACCTGGCGACTGCAGCACATTTTGCGGCCGAATCTTCGACTGGAACAAACGTGAACGTTTGCACTACTGATGACTTCACCAAAACTGTCGATGCGCTGGTGTATTACATTGATCCAGAGAATGAGGAGATGAAAATTGCATATCCCACGGCTCTCTTCGACCGGAATATTACCGACGGACGTGCTATGATGTGTTCTGTCTTGACGTTAAGTATTGGCAACAATCAGGGCATGGGTGATGTGGACTATGGTAAAATTTATGACATTTATTTCCCTCCGCAATACCTT…	gi|363498367|gb|AAQ04822.2|AF463409_1
WP_058261992.1	II	5.2	0.2	yes	MDQSNRYARLDLTEADLIAGGRHVLVAYHMKPKAGFGGYLETAAHFAAESSTGTNVDVSTTDDFTRGVDALVYEIDPDKELMKIAYPVDLFDRNITDGRAMICSFLTLAIGNNQGMGDVEYAKMHDFYVPPAYLRLFDGPSTTIADMWRVLGRPHVDGGFVVGTIIKPKLGLRPQPFADACYDFWLGGDFIKNDEPQGNQIFAPMKETITLVADAMKRAQDVTGRAKLFSANITADDPFEMIARAEFILETFGDNADHVAFLVDGYVTGPAAITTARRQFPRQYLHYHRAGHGAVTSPQAKRGYTAFVLSKMARMQGASGIHVGTMGFGKMEGENNDRAIAYMITEDSADGPYYHQDWHGMAPTTPIISGGMNALRMPGFFENLGHSNLVMTAGGGAFG…	ATGGATCAGAGCAACCGTTACGCCCGCCTGGACTTAACAGAAGCGGACTTAATCGCTGGTGGCCGCCACGTTTTGGTAGCATACCATATGAAACCGAAGGCGGGATTTGGAGGGTACCTGGAGACTGCGGCCCATTTCGCAGCTGAATCCAGCACTGGGACGAATGTTGATGTCTCCACTACTGATGACTTTACCCGTGGTGTCGATGCACTGGTGTATGAGATCGATCCCGATAAGGAGTTAATGAAAATTGCATATCCCGTCGACCTGTTTGATCGGAATATCACGGATGGTCGCGCTATGATCTGTTCGTTTCTGACGCTCGCGATTGGAAATAATCAGGGTATGGGTGATGTTGAATACGCAAAGATGCACGACTTCTATGTACCACCGGCATAT…	gi|960369316|ref|WP_058261992.1|
WP_045226995.1	II	5.1	0.2	yes	MDQSARYADLSLKEEDLIKGGNHILVAYKMKPKTGYGYLETAAHFAAESSTGTNVEVSTTDDFTRGVDALVYHIDEATEEMRIAYPLDLFDRNITDGRMMVVSFLTLAIGNNQGMGDVEYGKMYDFWVPPRAIQLFDGPSKDISDLWRILGRPLKDGGYIAGTIIKPKLGLRPEPFAKAAYEFWLGGDFIKNDEPQGNQVFAPLKKTIPLVVDAMKRAMDETGEAKIFSANITADDHAEMLARGEYILEQFGPDADKVAFLVDGYVGGPGMITTARRWFPNQYLHYHRAGHGAVTSPQSQRGYTAYVLAKLSRLQGASGIHVGTMGYGKMEGEKDDRAIAYIIERDSYTGPAYHQEWFGMKPTTPIISGGMNALRLPGFFENLGHGNVINTAGGGSYGH…	ATGGACCAAAGCGCGCGCTACGCTGACCTGTCTTTAAAGGAAGAAGATCTGATTAAGGGAGGGAACCATATCCTTGTGGCGTATAAAATGAAGCCTAAAACTGGGTACGGATACCTTGAGACCGCCGCTCATTTCGCAGCTGAATCTTCGACCGGAACCAATGTTGAAGTCTCAACGACAGACGATTTTACTCGCGGTGTGGATGCATTAGTTTATCACATTGATGAAGCGACCGAGGAAATGCGTATCGCGTACCCGCTGGATCTGTTTGATCGCAACATCACAGACGGGCGCATGATGGTCGTCAGTTTTCTTACACTGGCGATTGGGAACAACCAAGGCATGGGGGACGTGGAATATGGTAAGATGTATGATTTCTGGGTCCCTCCCCGTGCGATT…	gi|771616119|ref|WP_045226995.1|
WP_009149320.1	II	5	1.6	yes	MALDQSKRYADLSLNEDELIAGGNHILCAYKMKPMAGHGYLEAAAHFAAESSTGTNVEVCTTDDFTKHVDALVYHIDEATEEMRIAYPLELFDRNMIDGRMMMVSFLTLTIGNNQGMGDIEHAKMYDFHVPPRALQLFDGPATDISNLWRILGRPVKDGGYIAGTIIKPKLGLRPEPFAEAAYSFWLGGDFIKNDEPQGNQVFCPTKKVIPLVADAMKRAQDETGQAKLFSMNVTADDHYEMCARADFVLETFGSDADKVALLVDGYVGGPGMVTTIRRQYPDQYLHYHRAGHGAITSPSSKRGYTAFVLAKMARLQGASGIHVGTMGYGKMEGDAKDKIIAYMIERDSCQGPAYHQEWLGMKPTTPIISGGMNALRLVGFFENLGHANLINTAGGGSY…	ATGGCGCTCGACCAGTCGAAGCGGTATGCCGATTTGTCCTTGAATGAGGATGAGCTTATTGCAGGCGGTAATCACATCCTGTGTGCGTACAAAATGAAACCCATGGCTGGGCACGGTTACCTTGAGGCTGCAGCACACTTCGCCGCGGAATCTTCCACCGGGACTAATGTTGAAGTATGCACAACGGACGACTTCACAAAGCACGTTGACGCCCTGGTTTATCATATTGACGAAGCGACGGAAGAGATGCGCATTGCCTATCCTCTTGAACTGTTTGACCGCAATATGATTGATGGACGCATGATGATGGTATCGTTTTTGACCCTCACGATCGGCAACAATCAAGGCATGGGAGACATTGAGCACGCGAAGATGTATGATTTCCATGTGCCCCCCCGT…	gi|496440475|ref|WP_009149320.1|
WP_059417771.1	II	5	0.5	yes	MDQSARYADLSLKEEDLIKGDKHILVAYHMQPATGYGYLEVAAHIAAESSTGTNVEVSTTDDFTKGVDALVYFIDEAKGVMKVAYPNDLFDRNVTDGRAMLVSFLTLAIGNNQGMGDVKHLQMQDFYVPWSMLRLYDGPAKDITDLWDILGRPRVDGGYIAGTIIKPKLGLRPEPFAKAAYQFWLGGDFIKNDEPQGNQVFCPTKKVIPLVYDAMKRAMDETGQAKLFSANITADDHYEMLARADYILEAFGPDANKVAFLVDGYVGGPGMITTARRQYPGQYLHYHRAGHGAITSPSAVRGYTAFVLAKMSRLQGASGIHVGTMGYGKMEGGRDDRNIAYMIERDSADGPYFHQEWHGMKPTTPIISGGMNALRLPGFFENLGHGNVINTSGGGSYGH…	ATGGATCAGAGTGCACGTTACGCCGATTTAAGTTTAAAGGAGGAGGATCTCATCAAGGGAGATAAGCACATTCTGGTGGCCTACCACATGCAGCCCGCCACCGGATACGGGTATTTAGAGGTCGCCGCACATATCGCAGCAGAATCCTCTACCGGGACAAACGTCGAGGTGAGCACAACCGATGATTTCACCAAGGGAGTCGACGCACTGGTGTACTTTATCGACGAGGCGAAAGGAGTGATGAAAGTCGCTTACCCGAATGATCTTTTCGATCGCAACGTTACCGATGGGCGGGCCATGCTGGTCAGTTTCCTCACTCTGGCAATTGGTAACAACCAGGGCATGGGTGACGTTAAACATCTGCAGATGCAAGACTTCTATGTTCCGTGGTCCATGTTA…	gi|981119057|ref|WP_059417771.1|
TARA_038.SAMEA2620035.340.0.22-1.6_803280_7	II	5		yes	MDQSNRYADLSLKEADLIAGGKHVLCAYIMKPKAGYGYLETAAHFAAESSTGTNVEVSTTDDFTRGVDALVYEVDAAGEIMKIAYPTDLFDRNITDGRAMIASFLTLCIGNNQGMGDVEYAKMHDFYMPPEYLSLYDGPATTIADLWRVLGRPEVDGGFIVGTIIKPKLGLRPQPFADAAYDFWLGGDFIKNDEPQGNQPFAPLKETITLVADALRRAQDDTGEAKLFSANITADDYHEMIARGEFILESFAENAGHVAFLVDGYVAGPQAITTARRTFPNQYLHYHRAGHGAVTSPQSKRGYTAFVLSKMARLQGASGIHTGTMSFGKMEGELGDKNMAYMIERDSADGPFFHQEWLGMKPTTPIISGGMNALRIPGFFDNLGHSNLILTAGGGSYGH…	ATGGATCAAAGCAATCGCTATGCCGACCTCAGCTTGAAGGAGGCGGACCTCATCGCCGGTGGAAAACACGTACTGTGCGCCTATATCATGAAGCCAAAAGCCGGATACGGCTATCTTGAAACGGCAGCGCATTTCGCCGCGGAATCGAGCACAGGAACCAATGTAGAGGTTTCGACTACAGATGACTTTACGCGGGGAGTCGACGCCCTTGTATATGAAGTGGATGCAGCCGGGGAAATTATGAAAATCGCCTATCCAACGGACCTTTTCGACCGTAACATTACAGACGGACGGGCCATGATCGCATCGTTTCTTACCCTGTGTATTGGAAATAATCAGGGGATGGGTGATGTGGAGTACGCTAAGATGCATGATTTCTATATGCCTCCTGAATATTTA…	TARA_038.SAMEA2620035.340.0.22-1.6_803280_7
cg2_3.0_scaffold_261_c_14	II	4.9	3.9	yes	MDQSGRYSDLALHEKELIEGGRHVLCAYILKPKAGHGYLATAAHFAAESSTGTNVEVCTTDDFTRGVDALVYEIDEAREITKIAYPIELFDRNITDGRAMLASFLTMTIGNNQGMGDVEYAKMHDFYIPPAYLQLFDGPAMNIVDLWRVLGRPMLDGGMVVGTIIKPKLGLRPQPFADACYQFWLGGDFIKNDEPQGNQVFSPLKETIRLVADAMRRAQDETGEAKLFSANITADDPFEMIARGEYILETFAENANHVAFLVDGYVAGPTAITTCRRRFPNQFLHYHRAGHGAVTSPSAKRGYTAFVHCKMSRLQGASGIHTGTMGYGKMEGAADDRRIAYMLERDSADGPFFHQQWLGMKATTPIISGGMNALRLPGFFANLGHSNVIQTSGGGAFGH…	ATGGACCAGTCGGGGCGCTATAGCGATCTGGCCCTGCATGAAAAAGAGCTCATTGAAGGTGGTCGTCACGTTCTGTGCGCTTACATTTTAAAACCAAAGGCGGGGCATGGATACTTAGCCACCGCCGCCCATTTCGCAGCGGAGTCCTCCACTGGCACTAATGTAGAGGTGTGCACTACTGACGACTTCACACGGGGAGTGGACGCCCTGGTTTATGAAATCGATGAAGCGCGTGAAATTACCAAAATCGCTTATCCCATCGAACTCTTCGATCGGAATATCACTGATGGTCGCGCAATGCTCGCTTCTTTTCTTACGATGACAATCGGGAACAACCAGGGTATGGGAGATGTTGAATACGCGAAGATGCACGATTTCTATATTCCACCGGCCTATCTG…	cg2_3.0_scaffold_261_c_14
gwc2_scaffold_145_63	II/III	4.9		yes	MQKEYINLNLKNPYSGDYLLTVYHLVPEKGTDLLDAASEVAAESSTGSNVKVTTTKFSAGLDAQVYKVDKKRSLVWIAFPWRIFDRGGNVQNILTYIAGNVFGMSNIIALKLLDVWFPKEMLKKYDGPSTSLPEARKYLKVYNRPILGTIIKPKIGLKPEEFADKAYQFWAGGGDFVKHDEPQADQDFCPYFKTVDKIRDAMNRAEDETGHAKLHSFNISGADFDTMKKRAEYIIKKMRPGSFCFLVDGITAGWTSVQTARRLWPKVFLHFHRAMHGAFTRAENPIGFTPGVLSKFARLAGASGVHTGTAGIGKMAGTAEEDIFAAYAAYQPKVKGEFFEQDWHGMKGCVSIASGGLNPLLLAPYIKAIGHVDFITTMGGGVHAHPMGTKGGATALVQA…	ATGCAGAAAGAATATATTAACCTCAACCTTAAAAACCCGTATTCAGGCGACTACTTGTTAACCGTATACCACCTCGTGCCAGAAAAAGGTACCGATCTCTTGGATGCCGCCAGTGAAGTTGCGGCAGAGAGCTCAACCGGATCCAACGTAAAAGTCACAACAACTAAATTCAGTGCGGGTTTAGACGCTCAAGTCTATAAGGTGGACAAAAAACGCTCATTAGTGTGGATTGCGTTTCCGTGGCGTATTTTTGATCGCGGAGGCAACGTGCAAAATATTTTAACCTATATTGCTGGTAACGTGTTTGGTATGTCGAATATCATCGCTTTAAAACTCCTGGATGTGTGGTTCCCGAAAGAGATGCTGAAAAAGTACGATGGCCCTTCCACCAGTCTCCCT…	gwc2_scaffold_145_63
KHD09267.1	II	4.8	0.8	yes	MALDQSNRYADLSLKEEDLIKGGNHVLCAYLMKPKEGFFDYLGTAAHFAAESSTGTNVEVCTTDDFTKGVDALVYEIDEEKELMKIAYPVDLFDRNMKDGRAMIVSFLTLAIGNNQGMGDIEYGKMLDFYVPPKYLRLFDGPNKNIVDMWRVLGRPLENGGMVVGTIIKPKLGLRPEPFAKACYQFWLGGDFIKNDEPQGNQVFAPTRKIIPLIVDAMKRAQDETGEAKIFSANITADDPFEMIHRGEYILEEFGEFGDHVAFLVDGYVGGPTAITTCRRYFPNQFLHYHRAGHGAVTSQQSQRGYSVLVHMKMARMQGASGIHTGTMGYGKMEGDATEKNLAYNLERDSADGLYYHQEWAGMKATTPIISGGMNALRLPGFFDNLGHCNVIQTSGGGA…	ATGGCTCTCGATCAGAGTAATCGGTACGCAGATCTTTCGCTCAAGGAAGAAGATTTGATCAAAGGAGGTAATCACGTTTTATGTGCTTACCTGATGAAACCGAAAGAAGGTTTCTTTGACTACTTAGGCACGGCGGCTCATTTTGCTGCCGAATCCAGCACCGGAACGAACGTAGAAGTTTGTACTACCGACGACTTCACAAAGGGAGTTGACGCCTTAGTCTACGAAATTGATGAGGAAAAGGAGTTAATGAAAATTGCCTACCCGGTTGATTTGTTCGACCGCAACATGAAGGACGGGCGGGCCATGATTGTATCCTTTCTCACGTTAGCGATCGGAAACAATCAGGGCATGGGCGACATTGAGTACGGGAAGATGCTTGACTTTTACGTCCCCCCG…	gi|723289186|gb|KHD09267.1|
WP_038250565.1	II	4.8	0.8	yes	MDQSNRYADLSLKEEDLIAGGKHLLTAYKLKTAPGYGFLEVAAHIAAESSTGTNVEVSTTDDFTRGVDCMVYEIDETAFEDGFGLFKAAYPIELFDINITDGQYMVSQMHSLILGNNQGMGDHVGLRLMDFMVPEAMLKKFDGPNVGIKDLWKILGRPEVDGGYIAGTIIKPKLGLRPEPFAKAAYQFWLGGDFIKNDEPQGNQTFCPMKEVIPKVVDAMDRAQQETGEAKLFSANITADCYKEMIARGNYILDEFDKIGARDHVAFLVDGFVTGVHGVTTCRREFPDTFLHYHRAGHGAVTSYKSPMGMDPLCFMKLSRLMGASGIHTGTMGYGKMEGHGDERVLAYMLERDECMGHYFNQKWHGMKPTVAIISGGMNALRLPGFFENLGHGNVINTC…	ATGGATCAATCGAATCGCTATGCAGATTTGTCCCTGAAGGAAGAAGATCTGATTGCTGGAGGGAAGCATTTGTTGACCGCGTATAAGTTGAAGACTGCCCCAGGGTATGGTTTTCTTGAAGTTGCAGCTCACATCGCCGCGGAGAGTTCAACGGGTACGAACGTCGAAGTTAGTACTACTGACGATTTCACTCGTGGAGTCGACTGTATGGTCTACGAAATTGACGAAACAGCGTTTGAGGATGGGTTCGGGTTGTTCAAAGCAGCGTATCCGATTGAATTATTTGATATCAACATCACTGATGGACAGTATATGGTCAGCCAAATGCACTCACTCATTTTGGGGAATAACCAAGGCATGGGCGATCATGTAGGGCTTCGGCTTATGGATTTTATGGTT…	gi|740417597|ref|WP_038250565.1|
WP_066708018.1	II	4.7	1.2	yes	MDQSKRYADLSLKEAELIQGGQHILAAYKMKPKSGHGYLEAAAHFAAESSTGTNVEVSTTDDFTRGVDALVYLIDEAREEMRIAYPLDLFDRNITDGRMMIVSFLTLAIGNNQGMGDIEYAKMYDFHVPRRAIELFDGPAKDISDLWRLLGRPVKDGGYIAGTIIKPKLGLRPEPFAQAAYEFWLGGDFIKNDEPQGNQVFAPMKKVMPLLYDAMKRAMDETGEAKIFSANITADDHFEMIARGEYILETFGPDADKIAFLVDGYVGGPGMVTTARRCFANQYLHYHRAGHGAVTSPQSKRGYTAYVLAKMSRLQGASGIHVGTMGYGKMEGEKDDRAIAYIIERDSYTGPAYHQEWYGMKPTTPIISGGMNALRLPGFFENLGHGNVLNTAGGGAYGH…	ATGGATCAATCGAAGCGGTATGCCGATTTGAGTTTAAAAGAAGCAGAGCTCATCCAGGGTGGGCAGCATATTCTTGCCGCGTATAAAATGAAACCTAAGTCAGGGCACGGTTATTTAGAGGCGGCTGCCCACTTTGCCGCCGAATCATCAACTGGAACTAACGTCGAGGTATCTACTACGGATGACTTTACACGCGGTGTGGACGCCTTGGTTTACCTCATCGACGAGGCACGCGAGGAGATGCGGATCGCATACCCTCTTGACTTGTTTGACCGCAACATCACTGACGGGCGGATGATGATCGTGTCGTTCCTTACGTTAGCTATTGGAAATAACCAAGGTATGGGTGATATTGAGTATGCCAAAATGTATGATTTCCACGTACCTCGCCGGGCCATC…	gi|1054953365|ref|WP_066708018.1|
WP_076400097.1	II	4.7	0	yes	MDQSSRYANLSLRESDLIAGGRHVLCAYHLKPKAGHGYLSAAAHFAAESSTGTNVEVCTTDDFTRAVDALVYQIDEARELVKIAFPLDLFDRNITDGKAMVSSFLTLAVGNNQGMGDIEYAKLQDFYIPPAYLALFDGPALNIAHMWTVLGRPRQNGGMVVGTIVKPKLGLRPQPFADACYQFWLGGDFIKNDEPQGNQTFAPFRETHCAVADALRRAQDKTGEPKLFSANITADDPFEMLARGEYVLKTFGENADHVAFLVDGFVAGPTAVSLVRRQFPGTFLHYHRAGHGAITSPQSKRGYTAFCHLKLSRLQGASGIHTGTMGFGKMEGERTDRMIAYMLEQQAADGPYFHQPWGGMLSTTPIVSGGMNALRLPAFFSNLGHANVIQTSGGGVFGH…	ATGGATCAAAGTAGCCGCTATGCCAATCTGTCGCTTCGGGAGAGTGATCTTATCGCGGGCGGGCGCCATGTACTTTGCGCGTATCATCTCAAGCCAAAGGCAGGACACGGCTATCTGTCCGCAGCTGCCCATTTTGCAGCAGAGTCTTCGACGGGGACTAACGTAGAAGTATGTACCACGGATGACTTCACACGCGCAGTGGACGCGCTTGTTTACCAGATCGATGAGGCTCGTGAACTCGTAAAAATCGCGTTTCCCCTCGATTTGTTTGATCGGAATATTACGGATGGCAAAGCCATGGTGTCCTCGTTTCTGACATTAGCCGTAGGAAATAATCAGGGGATGGGAGACATTGAATATGCAAAGCTCCAAGATTTCTACATTCCACCAGCGTACTTA…	gi|1134157343|ref|WP_076400097.1|
RIFCSPLOWO2_02_FULL_Rhodospirillales_58_16_rifcsplowo2_02_scaffold_186_85	II	4.6	2.3	yes	MDQSERYADLSLKEAELIAGGKHVLCAYIMKPKAGHGYLAAAAHFSAESSTGTNVEVCTTDDFTRGVDALVYEINEAEEIMKIAYPVALFDLNIIDGRAMMASFLTLTIGNNQGMSDIEYAKMHDFYFPPDYLALFDGPAMNIEDMWRVLGRPLKDGGMIAGTIIKPKLGLRPRPFADACHQFWLGGDFIKNDEPQGNQVFAPLKETIALVADAMERAQQETGAAKLFSANITADDPAEMIARGEYILKTFGDNASHVAFLVDGYVAGSTAVTTCRRNFPGQFLHYHRAGHGAVTSPQSRRGYTAFVHCKMSRLLGASGIHTGTMGFGKMEGDPSDKKIAYMLERDAADGPFYRQEWGGMKATTPIISGGMNALRLPGFFTNLGHSNVIQTSGGGAFGH…	ATGGACCAGTCCGAACGCTATGCTGACCTGAGTCTTAAAGAAGCGGAATTGATCGCTGGAGGTAAGCATGTCTTATGCGCGTACATTATGAAACCGAAAGCTGGGCATGGTTACCTCGCCGCGGCTGCCCATTTTTCGGCCGAGTCCAGCACTGGTACCAACGTGGAGGTCTGTACGACAGATGACTTCACGCGTGGTGTAGATGCGTTGGTGTACGAAATCAATGAGGCTGAAGAAATTATGAAGATTGCCTATCCAGTCGCTCTGTTTGATTTGAATATCATTGATGGCCGTGCCATGATGGCCTCCTTTTTGACTTTAACCATCGGGAATAACCAGGGAATGTCTGATATTGAATATGCTAAAATGCACGACTTTTATTTTCCCCCTGACTACCTG…	RIFCSPLOWO2_02_FULL_Rhodospirillales_58_16_rifcsplowo2_02_scaffold_186_85
WP_026756535.1	II	4.6	3.5	yes	MDQSNRYADLTLSEADLMSAGNHVLVAYHMRPKTGYGYLATAAHFAAESSTGTNVDVSTTDDFTRGVDALVYEIDEANELMKIAYPVDLFDRNITDGRAMICSFLTLAIGNNQGMGDVEYAKMHDFWVPPAFLRLFDGPSTTISDLWRVLGRPHVDGGFIVGTIIKPKLGLRPKPFADACHDFWLGGDFIKNDEPQGNQTFAPLKQTIPLVADAMRRAQDATGEAKLFSANITADDHHEMLARAEFILETFAENADHVAFLVDGYVTGPAAITTARRSFPRQYLHYHRAGHGAVTSPQSMRGYTAFVLSKMARMQGASGIHTGTMGFGKMEGEAADKLMAYMITDDSADGPYFHQEWAGMGPTTPIISGGMNALRMPGFFGNLGHSNLILTAGGGAFGH…	ATGGACCAATCCAATCGCTACGCAGATTTGACCCTCTCGGAGGCCGACTTGATGTCAGCTGGAAATCATGTACTCGTCGCTTATCATATGCGTCCGAAAACGGGGTATGGGTACTTGGCTACTGCAGCCCACTTCGCTGCTGAGAGCTCAACCGGTACGAACGTTGATGTTTCGACAACGGATGACTTTACTCGTGGCGTTGATGCACTTGTTTACGAAATTGACGAAGCGAACGAACTTATGAAAATCGCGTACCCAGTTGATCTTTTTGACCGCAATATTACTGATGGTCGTGCGATGATCTGTTCGTTCCTTACGTTAGCGATCGGTAACAATCAAGGTATGGGTGACGTAGAATATGCGAAAATGCATGATTTCTGGGTTCCTCCAGCATTTCTT…	gi|652360404|ref|WP_026756535.1|
OFV89986.1	II	4.5	2	yes	MDQSKRYADLGLGEEDLIARGQHVLVAYKMRPKAGVRYLEAAAHFAAESSTGTNVEVSTTDDFTRSLDALVYLVDEATEELRIAFPLELFDRNITDGRMMAVSFLTLVIGNNQGMGDIEHAKIYDFWVPPRAIELFDGPARNISDLWRTLGRPVMDGGFVAGTIIKPKLGLRPEPFARAAYLFWLGGDFIKNDEPQGNQVFAPLKKTIPLVRDAMRRAMDETGQAKLFSANITADDHHEMVARGEFILETFGPDADKVAFLVDGFVGGPGTVTTARRRFPNQFLHYHRAGHGMITSPRSRRGYDAYVLAKLSRLQGASGIHVGTMGYGKMEGTNDDRAIAYVIERDRYSGPAYHQEWLGMKATTPIISGGMNALRLPGFFENLGHGNVISTAGGGAYGH…	ATGGATCAATCGAAACGGTATGCAGATTTAGGCTTAGGGGAGGAAGACCTCATCGCCCGTGGACAACACGTTCTGGTCGCTTATAAGATGCGCCCGAAGGCAGGGGTTCGTTACTTGGAGGCAGCGGCCCATTTCGCGGCCGAATCATCAACCGGGACCAACGTTGAAGTATCCACCACGGATGACTTTACACGCAGCCTCGATGCGCTGGTTTACCTTGTGGACGAAGCTACAGAGGAACTTCGTATTGCATTTCCGCTTGAATTGTTCGATCGGAATATTACAGACGGTCGTATGATGGCTGTCTCATTCCTGACATTGGTTATTGGCAACAACCAAGGCATGGGAGACATTGAACATGCTAAAATTTATGATTTTTGGGTACCCCCGCGCGCAATT…	gi|1082133811|gb|OFV89986.1|
ACZ28625.1	II	4.3		yes	MDQSSRYVNLNLNEKELINAGNHVLVYYKMLPSDKYYSNPKSQNDYLAAAAHFAAESSTGTNVEVSTTDEFTKSVDAIVYDVKPAEEEMRIAYPLELFDRNIIDGRAMIVSFLTLCIGNNQGMGDIVHAKMYDFYVPPKFLALFDGPSKGIEDMWRTLGRPVKNGGFIVGTIIKPKLGLQPKPFADAAYDFWLGGDFIKNDEPQGNQVFAPMKKTIPLVVDALKKAQDKTGKAKLFSANITADDPFEIIARGEYILEQFGEYASHVAFLIDGYVGGPTAITTARRYFPNQFIHYHRAGHGAVTSPSSKRGYSAFVLSKMARLQGASGIHVGTMSFGKMEGEKDDKRIAFMIENEKAEGIVYAQEWLGMKPTTPIISGGMNALRVGGFFENMGHSNVIMT…	ATGGACCAGAGCTCTCGTTACGTAAACCTCAATTTGAACGAAAAGGAATTAATTAACGCTGGTAACCATGTATTGGTTTACTATAAAATGTTGCCTAGTGACAAGTATTACAGCAATCCTAAGTCTCAAAATGACTATTTGGCGGCAGCCGCTCATTTCGCTGCAGAGTCTTCGACGGGAACCAACGTTGAAGTATCAACTACCGATGAGTTTACGAAATCAGTCGATGCTATTGTCTACGATGTAAAACCAGCGGAGGAGGAAATGCGCATTGCCTACCCACTGGAATTATTCGATCGTAACATCATTGACGGGCGTGCCATGATTGTTTCTTTCCTCACCCTTTGTATCGGCAATAATCAGGGTATGGGAGACATTGTGCATGCTAAAATGTATGAC…	gi|269148484|gb|ACZ28625.1|
KJS13813.1	II	4.1	1.5	yes	MDQSNRYANLNLKEADLIAGDRHVLCAYVMKPKKGFGGYLETAAHFAAESSTGTNVEVSTTDDFTRGVDAIVYEIDEAKEIMKIAYPVELFDRNIIDGRAMIASFLTLTIGNNQGMGDVEYGKMHDFYMPPSLMRLFDGPSTTIRDLWRVLGRPVVNGGFIVGTIIKPKLGLRPKPFADACYDFWLGGDFIKNDEPQGNQVFAPFKETVNLVNDAMIRAQDKTGQPKLFSFNITADDHHEMIARGEYILETFGQNADHVAFLVDGYVAGPAAITTARRNFPKQYLHYHRAGHGAVTSPQSKRGYTAFVLSKMARLQGASGIHTGTMSFGKMEGEAEDKLMAYMITDDSADGPFYHQEWQGMNPTTPIISGGMNALRMPGFFENLGHSNLILTAGGGAFG…	ATGGATCAATCGAATCGTTACGCCAACCTTAACCTGAAGGAGGCAGATTTGATCGCCGGAGATCGGCACGTTTTATGCGCGTACGTTATGAAACCAAAGAAAGGGTTCGGAGGTTACCTGGAGACTGCCGCCCACTTTGCGGCCGAGTCTTCCACCGGGACTAACGTCGAAGTTTCAACGACAGACGATTTCACGCGCGGTGTAGACGCTATTGTTTATGAGATCGACGAGGCCAAAGAAATCATGAAAATCGCTTATCCTGTTGAACTGTTTGATCGTAACATCATTGACGGGCGGGCCATGATCGCCTCCTTTTTAACGCTTACAATCGGGAACAACCAGGGTATGGGCGACGTCGAGTACGGCAAAATGCATGATTTTTACATGCCGCCGAGCCTC…	gi|780808786|gb|KJS13813.1|
WP_018289723.1	II	3.9		yes	MAYDQSHRYSNLKLEEARLIAEGNHVLCTYRLQPKPGHGFLATAAHVAAESSTGTNVEVSTTDDFTRGVDALVYAIDEHALGEDGGLIKLAYPLELFDRNITDGRMMLSQFTSLIIGNNQGMADFTSLRLLDVYLPPKALLLFDGPALNISHLWRVLGRDPVDGGFVVGTIIKPKLGLRPKPFADAAYDFWMGGDFIKNDEPQGNQPFCPMREVVPLLADSMRRAQDKTGEAKLFSFNITADDPREIIARGEYILQAFGNDANHVAFLVDGFVAGPSGVATVRRHFPNVFLHYHRAGHGAITSGVNPRGYTTFVHIKLSRLLGASGIHVGTMSYGKMEGGKDDRAIAYMIERDSADGPYYHQEWHGMRATTPIISGGMNAVRAPGFFENLGHGNLIMTA…	ATGGCTTATGACCAATCGCACCGCTATAGCAACCTGAAATTAGAAGAAGCGCGGCTTATCGCCGAGGGAAACCACGTTTTGTGCACTTACCGCCTGCAGCCTAAGCCGGGCCACGGATTTTTAGCAACTGCTGCCCACGTGGCTGCCGAGTCATCGACTGGCACCAACGTGGAAGTATCTACGACCGATGACTTTACCCGGGGCGTCGACGCGTTGGTATATGCAATTGATGAACATGCGCTCGGGGAAGACGGTGGGTTAATCAAATTAGCCTATCCCCTCGAGCTCTTCGACCGCAACATCACTGATGGTCGCATGATGTTAAGCCAATTTACAAGTCTCATCATTGGCAATAACCAGGGAATGGCAGATTTCACTTCGCTGCGCTTATTGGACGTC…	gi|517100905|ref|WP_018289723.1|
WP_069126921.1	II	3.8	1.8	yes	MALDQSSRYSDLSLKEEDLIAGGQHILCAYKMKPASGYGFLEVASHFAAESSTGTNVEVCTTDDFTKGVDALVYHIDEATEEMRIAYPIDLFDRNMIDGRMMLVSFLTLTIGNNQGMGDCEYAKMYDFFMPPRAIQLFDGPAKDISDLWRMLGRPVVDGGYIAGTIIKPKLGLRPEPFAEAAYQFWLGGDFIKNDEPQGNQVFCPAKKVYPLVYDAMKRAMDETGEAKLFSANITADDHAEMIARGEFILDAFGPDADKVAFLVDGYVGGPGMVTTARRYFPGQYLHYHRAGHGAVTSPSSKRGYTAYVLAKMSRLQGASGIHVGTMGYGKMEGSKDDRNIAYIIERDEYQGPAYNQKWYGMKPTTPIISGGMNALRLPGFFENLGHGNVINTAGGGSY…	ATGGCGTTGGATCAGAGCTCCCGCTACTCCGACTTATCTCTGAAAGAGGAAGACTTGATCGCAGGAGGGCAACATATCCTCTGTGCATATAAGATGAAGCCGGCGAGCGGTTACGGCTTTTTAGAAGTGGCCAGTCACTTTGCAGCTGAAAGTTCCACTGGCACAAATGTTGAAGTGTGTACTACCGACGACTTTACCAAGGGCGTAGACGCCCTGGTGTATCACATTGATGAAGCGACCGAGGAAATGCGGATCGCTTATCCAATTGATCTTTTTGATCGCAATATGATCGATGGGCGTATGATGTTGGTGTCTTTCTTGACATTGACCATTGGAAATAACCAAGGGATGGGTGATTGCGAATATGCAAAGATGTACGACTTTTTTATGCCGCCTCGC…	gi|1060731306|ref|WP_069126921.1|
KJS34037.1	II	3.8	2.5	yes	MDQSNRYANLSLREEDLIAGGKHVLCAYIMKPKAGYGYLESAAHFAAESSTGTNVEVCTTDDFTRGVDALVYEIDEANELMKIAYPVDLFDRNIIDGRAMLASFLTLAIGNNQGMGDIEYAKIHDVYFPPCYLRLFDGPAMNIVDMWRVLERPLVDGGMVVGTIIKPKLGLRPEPFAAACYQFWLGGDFIKNDEPQGNQVFAPLRTIMPMIADSMRRAQDETGQAKLFSANITADDPAEMYARGEFILETFGEFADHVAFLVDGYVAGPTAVTACRRRFPQQFLHYHRAGHGAVTSPQSKRGYTAFVHCKMSRLSGASGIHTGTMGYGKMEGDADDKAIAYMLEQDDAQGPYFRQTWQGMKATTPIISGGMNALRLPGFFDNLGHSNVIQTSGGGAFGH…	ATGGACCAGTCCAACCGTTACGCCAACCTCAGTCTTCGGGAAGAAGATCTCATCGCTGGAGGTAAGCACGTTTTGTGTGCATACATTATGAAGCCTAAAGCTGGATACGGGTATTTGGAGAGTGCGGCTCACTTCGCAGCTGAGTCGTCGACCGGCACAAACGTGGAAGTGTGCACAACAGATGATTTCACCCGCGGGGTCGATGCGCTCGTTTACGAGATTGACGAGGCAAATGAACTGATGAAGATCGCATACCCGGTGGACCTCTTTGACCGCAACATCATCGACGGACGCGCTATGCTTGCGAGTTTTCTCACTTTAGCTATCGGAAACAACCAGGGCATGGGTGACATCGAATACGCTAAAATCCACGATGTCTATTTTCCACCCTGTTACCTC…	gi|780831401|gb|KJS34037.1|
OGS72457.1	II	3.4	1.8	yes	MDQSNRYSDLSLKEEDLIKGGNHVLCAYIMKPKAGYGFLEVAAHVAAESSTGTNVEVSTTDEFTKGVDALVYEINEETGLVKIAYPVPLFDINIIDGRAMIASFLTLTIGNNQGMGDCEYLKMHDFYLPPKYLRLFDGPTVNIVDMWRALGRPVVDGGYIAGTIIKPKLGLRPEPFAKAAYQFWLGGDFIKNDEPQGNQPFCPLKKVIPLVVDAMNRAQDETGEAKMFSANITADDPAEMIARAEFILDAFGFNAPRVAFLVDGYVAGPTAVTVARRNFPAQFLHFHRAGHGAVTSPQSKRGYTAFVHCKMTRLIGASGMHVGTMGYGKMEGESSDKLISFMLDDDVAQGPYFKQEWQGMKATSSIISGGMNALRLPGFFANLGHGNVINTAGGGAYGH…	ATGGACCAGTCAAACCGTTACAGCGACTTAAGCTTAAAAGAAGAAGATCTGATTAAAGGAGGAAACCATGTGCTTTGTGCATATATCATGAAGCCAAAGGCGGGATATGGGTTTTTAGAAGTCGCCGCCCACGTAGCGGCCGAGAGCTCAACCGGAACTAACGTCGAAGTAAGCACAACCGATGAATTCACGAAAGGCGTCGACGCCCTTGTATATGAAATCAACGAAGAAACCGGCCTCGTCAAAATTGCCTACCCGGTCCCGCTTTTTGACATTAATATCATCGACGGTCGTGCAATGATCGCGTCTTTCCTGACATTGACGATTGGAAACAACCAAGGGATGGGAGACTGCGAATACCTCAAGATGCATGACTTTTATTTACCACCCAAGTACCTC…	gi|1085072988|gb|OGS72457.1|
WP_066044871.1	II	3.3		yes	MDQSNRYADLSLDEDTLIKEGGHILVAYTMTPMPGFSGYLETAAHFAAESSTGTNVEVSTTDDFTKDLDAMVYEIDEAKGIMKIAYPCGLFDRNMIDGRAMIVSFLTLAIGNNQGMGDIQCSQMIDFHIPKQMLDIFDGPSKDITDLWNLLGRNRENGGYIAGTIIKPKLGLRPKPFAEAAYQFWLGGDFIKNDEPQGNQVYARMKDVMPLVADSMKRAQDETGEAKIFSANITADDHHEMIARGEYILETFGENAHHVAFLVDGYVGGCGMITTARRNFADQYLHYHRAGHGAITSPSSVRGYTAFVLAKLSRLMGASGIHVGTMGYGKMEGGADDRNIAYMIERDSADGPVYHQEWFGMKPTTPIISGGMNALRLPGFFENLGHGNVINTSGGGSYG…	ATGGATCAATCGAATCGGTATGCGGACCTGAGTCTCGACGAAGATACTCTCATCAAGGAAGGCGGGCACATTCTGGTAGCATACACTATGACACCAATGCCGGGCTTCTCGGGATATTTAGAAACTGCTGCGCACTTCGCAGCGGAATCAAGTACCGGAACAAACGTTGAAGTTAGCACTACTGATGATTTCACTAAAGACCTGGACGCGATGGTCTATGAGATTGATGAGGCTAAGGGCATCATGAAAATTGCCTACCCATGTGGGTTATTTGACCGTAACATGATTGACGGCCGCGCTATGATTGTCAGTTTTCTGACTTTGGCAATCGGTAACAATCAGGGCATGGGCGACATCCAGTGCAGTCAGATGATTGATTTTCATATCCCGAAACAAATG…	gi|1053730883|ref|WP_066044871.1|
WP_092620206.1	II	3.2	0.9	yes	MDQSSRYADLSLKEDELIKGGQHILCAYQMKPKSGHGYLEAAAHFAAESSTGTNVDVSTTDDFTKGVDALVYEIDEANEVMKIAYPLDLFDRNITDGRMMIVSFLTLTIGNNQGMGDIEYAKMLDFHVPPRAIQLFDGPAKDISDLWRILGRPVKDGGYIAGTIIKPKLGLRPEPFAQAAYEFWLGGDFIKNDEPQGNQVFAPLKKVIPLVVDAMRRAQDETGQPKLFSANITADDHAEMIARGEFILDAFGPDADKVAFLVDGYVGGPGMITTARRWFPNQYLHYHRAGHGAVTSPQSKRGYTALVLSKMARLQGASGIHVGTMGYGKMEGEATDKIIAYMIERDACQGPFYHQEWLGMKPTTPIISGGMNAIRLPGFFANLGHANVINTAGGGSYGH…	ATGGATCAAAGTAGTCGCTACGCCGACCTTTCGTTGAAAGAGGATGAACTTATCAAGGGCGGTCAGCACATCCTTTGCGCTTATCAGATGAAGCCCAAATCGGGACATGGATATCTTGAGGCAGCTGCCCACTTTGCAGCGGAAAGTTCGACGGGTACAAACGTAGATGTTTCGACGACCGACGATTTTACCAAGGGAGTTGATGCTCTCGTGTATGAGATTGACGAGGCGAACGAGGTGATGAAAATCGCGTACCCACTTGACTTATTCGACCGTAACATCACAGACGGTCGGATGATGATCGTAAGTTTCCTGACACTTACCATCGGCAATAACCAAGGCATGGGTGACATTGAATACGCTAAGATGTTGGACTTCCATGTACCACCACGGGCAATC…	gi|1224600589|ref|WP_092620206.1|
TARA_076.SAMEA2621242.800.0.45-0.8_959814_154	II	3.1	0.7	yes	MDQSGRYANLSLKEEDLIADGNHVLCAYIMKPKAGYGYLETAAHFAAESSTGTNVDVSTTDDFTRGVDALVYEIDEAKELMKIAYPIELFDRNITDGRAMICSFLTLAIGNNQGMGDVEYAKMHDFWVPPSLLRLFDGPAATISDLWRVLGRPHVDGGFIVGTIIKPKLGLRPQPFADACYDFWLGGDFIKNDEPQGNQLFSPLKETIPLVADAMKRAQDKTGEAKLFSANITADDHYEMLARAEFILETFAEDADHVAFLVDGYVTGPAAITTARRNFPKQYLHYHRAGHGAVTSPQSMRGYTAFVLSKIARMQGASGIHTGTMSFGKMEGETSDRLMAYMITDDSADGPYFHQEWAGMNPTTPIISGGMNALRMPGFFENLGHSNLIMTAGGGAFGH…	ATGGATCAATCTGGACGTTATGCGAACTTGAGCTTAAAGGAGGAGGATTTGATCGCAGATGGAAATCATGTGTTGTGTGCATACATCATGAAGCCAAAGGCTGGCTATGGCTATCTCGAAACTGCCGCGCATTTCGCCGCAGAAAGTTCTACCGGCACGAACGTGGACGTGAGCACAACTGATGATTTCACCCGTGGAGTCGACGCTCTGGTATACGAGATTGACGAAGCAAAAGAACTTATGAAGATTGCCTACCCAATCGAACTTTTTGACCGGAACATCACTGACGGACGCGCAATGATTTGTTCCTTTCTGACCCTGGCTATCGGTAACAACCAAGGTATGGGAGATGTAGAATATGCGAAGATGCACGATTTTTGGGTTCCTCCCAGTTTGTTG…	TARA_076.SAMEA2621242.800.0.45-0.8_959814_154
OIP81853.1	II/III	3.1	0.1	yes	MQEEYLNFDLDPYKDGKYMLTVFRMEPSDGEDFVGEATEVAAESSTGSNLRVSTATAFSDDLDAIVYKVDEEKKLVWMACPWRIFDRGGNVQNILTYVIGNVFGMSTLKGLKALDCWFPKEMLEHYDGPATTIQDLKAYLGIKDRPVLGTIVKPKIGLKPDEFAEVCYQFWSGGGDFVKFDEPQADQDFCPMKEVVDAIRKAMDRAEEVTGDKKVMSFNISSADFATMKERAEYIKSVMKPGSYAFLVDGITAGWSAVQTARREWPEVFLHFHRAGHGALTRPENAFGCSVPFMTKFGRLAGASAMHTGTAGIGKMAGTIDEDITAAHQALFPKSEGDFFEQDWYGMKGMCPIASGGLNPVLLKPFADAVGTTDFITTMGGGVHSHPGGTAKGATALRQ…	ATGCAAGAGGAATATTTAAACTTCGATCTGGATCCGTATAAAGACGGGAAGTACATGCTGACGGTCTTTCGGATGGAGCCTTCAGATGGAGAGGACTTCGTTGGTGAGGCGACTGAAGTCGCTGCAGAGTCGTCTACTGGCTCTAACTTACGTGTTAGTACAGCAACTGCGTTCTCTGACGACCTCGACGCAATCGTGTACAAGGTGGATGAAGAGAAAAAGTTAGTTTGGATGGCCTGCCCGTGGCGGATCTTCGATCGTGGTGGGAACGTCCAGAATATCCTTACATACGTTATTGGGAATGTATTTGGTATGTCCACCTTGAAGGGCCTTAAGGCTCTCGACTGTTGGTTCCCCAAAGAGATGCTGGAACACTACGATGGCCCAGCTACAACTATT…	gi|1101234582|gb|OIP81853.1|
WP_014028655.1	II	3	1.7	yes	MDQSNRYADLSLRENDLISNGKHILVAYKMKPKAGHGYLEAAAHFAAESSTGTNVEVSTTDDFTKGVDALVYHIDEAADDMRIAYPLELFDRNVTDGRMMIVSFLTLVIGNNQGMGDIEHGQMIDFFMPPRAIQLFDGPAKDISDLWRILGRPVQNGGYIAGTIIKPKLGLRPEPFAAAAYQFWLGGDFIKNDEPQGNQVFAPVKKTIPLVYDAMKRAMDETGAAKLFSMNITADDHYEMCARADFALETFGPDADKLAFLVDGFVGGPGMITTARRQYPGQYLHYHRAGHGMITSPSANRGYTAFVLAKMARLQGASGIHVGTMGYGKMEGGADDRNIAYMIERDSCDGPVYHQEWYGMKPTTPIISGGMNALRLPGFFENLGHGNVINTAGGGAYGH…	ATGGATCAGAGCAATCGGTACGCTGACTTAAGTTTACGGGAGAACGACCTTATCTCTAACGGTAAGCATATCTTGGTCGCCTACAAAATGAAGCCTAAGGCTGGACACGGATACCTCGAAGCAGCAGCTCATTTTGCGGCTGAATCTTCAACGGGGACGAACGTGGAGGTGTCGACTACAGACGATTTTACAAAGGGAGTAGACGCCTTGGTCTATCACATCGACGAAGCCGCAGATGACATGCGGATTGCATACCCCTTAGAACTCTTTGACCGTAACGTTACAGACGGCCGGATGATGATCGTGAGCTTCCTCACCTTGGTAATCGGAAATAATCAGGGTATGGGTGACATTGAACATGGGCAGATGATCGACTTCTTCATGCCTCCACGCGCGATT…	gi|503794661|ref|WP_014028655.1|
cg2_3.0_scaffold_9542_c_2	II	3	2.5	yes	MDQSNRYADLSLSEEELIKGGQHILCAYKMAPKDALDYLEAAAHFAAESSTGTNVEVSTTDDFTKGVDALVYHIDPATEDMRIAYPLALFDRNITDGRFMLVSFLTLAIGNNQGMGDIKHAKMVDFYVPERVIQMFDGPAKDISDLWRILGRPVKDGGYISGTIIKPKLGLRPEPFAQAAYQFWLGGDFIKNDEPQGNQVFSPIKKTIPLVYDALKRAQDETGQAKLFSMNITADDHYEMCARADFALQTFGTDADKLAFLVDGFVGGPGMITTARRQYPNQYLHYHRGGHGMVTSPSAKRGYTAFVLAKMSRLQGASGIHVGTMGHGKMEGESDDRVIAYMIERDECQGPVYFQKWYGIKPTTPIVSGGMNALRLPGFFDNLGHGNIINTAGGGSYGH…	ATGGACCAATCAAATCGTTACGCTGACTTATCGTTGTCAGAAGAGGAGCTCATCAAAGGTGGTCAACATATCTTATGTGCGTATAAGATGGCTCCGAAGGATGCTCTCGACTATCTGGAAGCAGCAGCACACTTCGCTGCAGAAAGTAGTACTGGGACAAATGTTGAAGTCTCCACAACAGACGATTTCACAAAGGGAGTAGATGCTCTTGTATACCACATTGACCCCGCTACGGAAGATATGCGTATCGCGTATCCGTTAGCATTATTTGACCGGAACATCACCGATGGACGCTTTATGTTGGTGAGTTTTCTTACGTTGGCGATTGGCAATAACCAAGGCATGGGTGATATCAAGCATGCAAAAATGGTAGACTTCTATGTTCCGGAACGTGTAATC…	cg2_3.0_scaffold_9542_c_2
WP_013515453.1	II	2.8		yes	MSAYDQTSRYVNFDLKEDQLIADGNHVLCAYIYKPANGYGNVEVAAHFAAESSTGTNVEVCTTDDFTKGVDALVYEVSDASNGDSLMKIAYPVELFDRNIIDGRAMLASFLTLCIGNNQGMGDVAYAKMHDFYVPRQYLELFDGPSKNIADFWRMLGRPTENGGMIAGTIVKPKLGLRPKPFADACYHFWLGGDFVKNDEPQGNQVFAPLKETITAVADAMRRAQDETGEAKIFSANITADDPREMIARGEFILNAFGENASRVAFLVDGYVAGPTAITTARRNFPNQFLHYHRAGHGAVTSPQAKRGYTAFVLSKMSRLQGASGIHTGTMGFGKMEGEMADKSMAYMIEREEAQGPYFKQKWYGMKATTPMISGGMNALRLPGFFDNLGHSNICQTSG…	ATGAGTGCATACGATCAGACATCCCGCTATGTAAACTTTGACCTTAAGGAAGACCAGTTGATCGCGGATGGTAACCACGTCTTGTGCGCCTATATCTATAAACCGGCAAACGGCTACGGAAACGTCGAAGTGGCCGCGCACTTCGCGGCGGAGTCCTCCACGGGTACCAATGTTGAAGTTTGCACGACTGACGACTTCACGAAAGGAGTTGACGCCCTTGTCTATGAAGTATCCGATGCCTCAAATGGAGATTCACTGATGAAGATCGCTTACCCCGTAGAATTATTCGACCGCAACATTATCGATGGCCGTGCAATGCTTGCCAGCTTTCTGACTTTATGCATTGGTAATAACCAAGGGATGGGGGACGTCGCCTACGCCAAGATGCATGATTTCTAC…	gi|503280792|ref|WP_013515453.1|
WP_078483596.1	II	2.6		yes	MDQSARYADLSLNEDELIAGGGHILVAYTMTPAEGYGYLEVAAHFAAESSTGTNVEVSTTDDFTKGVDAMVYFIDEAKGIMKIAYPNDLFDRNITDGRTMIVSFLTLAIGNNQGMGDVKCAQMQDFYVPPRMLQLFDGPSKDISDMWRILGRDVNEGGYIAGTIIKPKLGLRPEPFAEAAYQFWLGGDFIKNDEPQGNQVFCPAKKVYPLVYDAMKRAQDETGEAKLFSANITADDHHEMCARADFILETFGPDADKVAFLVDGYVGGPGMVTTARRNYAGQYLHYHRAGHGAVTSPSSVRGYTAFVLAKMSRLQGASGIHVGTMGFGKMEGGADDRNIAYMIERDSADGPFYHQEWHGMKPTTPIISGGMNALRLPGFFENLGHGNVINTSGGGSYGH…	ATGGACCAGAGCGCCCGGTACGCGGACCTGAGTTTAAATGAAGACGAGCTCATCGCCGGAGGTGGACACATTTTGGTCGCCTACACAATGACTCCTGCTGAGGGGTACGGTTATCTGGAGGTAGCCGCGCATTTCGCGGCGGAATCTTCAACTGGCACCAATGTTGAGGTATCGACCACAGACGACTTCACGAAAGGGGTAGACGCTATGGTTTACTTTATCGACGAGGCGAAGGGAATCATGAAAATCGCGTACCCTAATGACTTATTTGACCGCAACATCACGGACGGGCGGACTATGATTGTATCGTTTCTCACACTGGCCATCGGTAACAACCAAGGGATGGGTGACGTAAAATGCGCCCAAATGCAAGACTTCTATGTTCCCCCTCGCATGCTC…	gi|1154107632|ref|WP_078483596.1|
WP_091690387.1	II/III	2.5		yes	MSSIHEDLVRSLDSKQAAYVNLELPDPTNGEYLLGAFHLVPGGDLNILQAAAEIAAESSTGTNFKVNTETKFSKTMNALVYQLDLERNLVWVAYPWRLFDRGGNVQNILTYIVGNILGMKEISALKLLDVWFPPAMLEQYDGPGFTVDDMRKYLDVYDRPILGTIVKPKMGLTSAEYAEVCYDFWVGGGDFVKNDEPQANQDFCPYDKMVMHVKEAMDKAVKETGKKKVHSFNVSAADFDTMIERCEMIVNAGFEPGSYAFLIDGITAGWMAVQTIRRRYPNVFLHFHRAAHGAFTRPENPIGFSVLVLSKFARLAGASGIHTGTAGVGKMKGTPEEDVVAAHGIQYLSSSGHFFEQTWTKIMETDKDAIDLVHEDSAHHVILEDDSWRGMKKCCPIVS…	ATGTCTTCTATTCATGAAGACCTGGTCCGCTCATTAGATTCAAAGCAAGCAGCCTACGTTAACTTGGAGCTGCCAGATCCAACAAACGGAGAATATTTGCTTGGCGCCTTTCATTTGGTCCCAGGCGGTGACCTCAACATTCTTCAAGCTGCAGCTGAGATCGCGGCTGAATCCAGTACGGGAACTAACTTTAAAGTTAACACAGAAACAAAATTTTCTAAGACAATGAATGCATTGGTATATCAACTGGACCTCGAGCGTAACTTAGTCTGGGTAGCCTACCCATGGCGCTTGTTCGACCGCGGTGGTAATGTGCAAAATATTCTGACGTACATCGTCGGTAATATTCTTGGGATGAAAGAGATCTCCGCACTGAAATTATTAGATGTATGGTTCCCT…	gi|1223654907|ref|WP_091690387.1|
WP_045218222.1	II	2.4	0.3	yes	MSLLDQTSRYVNLELREDDLIAKGNHVLCAYVIKPKQGYTGLEVAAHFAAESSTGTNVEVCTTDEFTKGVDALVYELSDLNDGEFLMKIAYPLALFDRNITDGRAMMVSFLTLCIGNNQGMGDVEYAKMHDFYFPREYLRLFDGPAVNIVDFWRILGRPLHDGGMIVGTIIKPKLGLRPQPFAEACYRFWLGGDFVKNDEPQGNQPFAPLKETIKAVADAMRRAQDETGQAKIFSANISADDPFEMIARGEYILETFAENASQVALLVDGYLAGTTGVTTARRRFPGQFLHYHRAGHGAVTSPQSKRGYTAFVHCKMARLQGSSGIHTGTMGFGKMEGSAGDKIIAYMLERDEAQGPYFNQPWWGMKATTPMISGGMNALRLPGFFDNVGHANFCQTSG…	ATGTCTCTTTTGGATCAGACATCCCGCTACGTAAACTTAGAGCTTCGCGAAGATGATCTGATCGCGAAAGGCAACCACGTTCTTTGTGCATACGTCATTAAGCCTAAGCAAGGTTACACAGGTTTAGAGGTTGCTGCGCACTTCGCAGCTGAGTCGTCGACGGGAACAAACGTAGAGGTTTGTACTACCGACGAATTCACTAAAGGGGTGGACGCACTGGTGTACGAGTTGAGCGACCTGAATGATGGTGAGTTTCTCATGAAAATTGCATACCCTCTTGCGTTATTCGATCGCAACATTACTGACGGTCGGGCAATGATGGTAAGTTTTCTGACTCTGTGCATCGGAAACAATCAAGGGATGGGCGATGTCGAATATGCGAAGATGCATGACTTCTAT…	gi|771607269|ref|WP_045218222.1|
WP_024807638.1	II	2.2	0.2	yes	MAYDQSHRYSNLKLEEAKLIAAGNHVLCAYRIQPKPGHGFLATAAHVAAESSTGTNVEVSTTDDFTRGVDALVYSVDEQAFGDGDGLIKIAFPLGLFDRNLTDGRMMLSQFTSLIIGNNQGMADFVGLRLLDVYVPPKALTLFDGPAVNIRELWRILGRASVDGGFLVGTIIKPKLGLRPKPFADAAYDFWLGGDFIKNDEPQGNQPFCPMREVVPLMADAMRRAQDKTGEAKLFSANITADDPREIIARGEYILETFGNEANHVAFLVDGFVAGPAGVATVRRHFPSTFLHYHRAGHGAITSGVNPRGYSTFVHIKLSRLLGASGIHVGTMGYGKMEGGKEDRAIAYMIEQDSAAGPYFHQEWHGMRATTPIISGGMNAVRAPGFFDNLGHGNLIMTA…	ATGGCGTACGATCAATCGCACCGGTACTCAAACCTCAAACTTGAGGAGGCGAAGTTGATTGCCGCGGGAAATCATGTACTGTGTGCTTACCGTATCCAACCAAAACCCGGTCACGGATTCCTTGCCACTGCGGCGCATGTTGCGGCAGAAAGCAGTACAGGGACAAATGTAGAAGTGAGCACCACTGATGACTTTACGCGTGGCGTGGACGCCCTGGTCTACTCGGTGGACGAGCAGGCGTTCGGAGATGGAGATGGTTTAATTAAAATTGCATTCCCCCTCGGGCTGTTCGACCGTAACCTTACCGATGGGCGTATGATGCTCTCGCAATTTACTAGTTTAATTATTGGAAACAACCAAGGCATGGCCGACTTCGTCGGCCTTCGTTTATTAGACGTC…	gi|640165948|ref|WP_024807638.1|
WP_019557147.1	II	1.7		yes	MDQSNRYADLSLKEEDLIKGQNHILVAYTMTPAAGYGYLEVAAHVCAESSTGTNVKVCTTDEFTEGLDAMVYEIDEANKTMKVAYPFGLFDRNNIDGKSMVVSFLTLSVGNNQAMGDVHQLQMVDFWIPETKLHLYDGPAQDISYLWKLLGRPRVDGGYIAGTIIKPKLGLRPEPFAKAAYQFWLGGDFIKNDEPQGNQTYAPMKTVIPLTVDAMKRAQDETGETKLFSANITADDYHEMTYRADYVLETFGELAPQVALLVDGYVGGPGMITTARRNYPSQYLHYHRAGHGAITSPLANRGYTAFVLAKLSRLMGASGIHVGTMGFGKMEGGNDDRHIAYMIERDECQGPVFYQKWEGMKPVTPIISGGMNALRLPGFFENLGHGNLINTSGGGAYGH…	ATGGATCAATCCAATCGGTATGCTGACCTTTCCTTGAAAGAGGAAGATCTGATTAAGGGACAGAACCATATCTTAGTGGCTTACACGATGACCCCGGCCGCCGGGTATGGCTATTTAGAGGTCGCAGCACACGTCTGCGCTGAGTCCTCCACGGGTACGAACGTTAAAGTATGCACTACGGATGAATTTACCGAGGGGTTGGACGCGATGGTCTACGAGATCGACGAGGCAAATAAAACCATGAAGGTGGCATACCCTTTTGGACTTTTCGATCGTAATAACATTGACGGGAAGTCTATGGTCGTATCCTTCCTCACCTTGAGTGTCGGTAACAATCAGGCCATGGGTGATGTGCATCAGCTCCAAATGGTGGACTTTTGGATCCCAGAGACAAAGCTG…	gi|518386940|ref|WP_019557147.1|
EXI76444.1	II	1.5		yes	MLPGRTPAAQLKLTILHIDARENNMDQSNRYADLSLREEDLIAGGKHILVAYKMKPKAGYDYLPAAAHFAAESSTGTNVEVSTTDDFTRGVDALVYQIDEASEEMRIAYPLELFDRNVTDGRMMIVSFLTLCIGNNQGMGDIEHAKIYDFHVPERALQLFDGPAKDISDLWRILGRPIRDGGYIAGTIIKPKLGLRPEPFALAAYQFWLGGDFIKNDEPQGNQVFAPMKKVMPLVYDAMKRAQDETGQAKIFSANITADDHCEMCARADYILETFGPDADKVAFLVDGYVGGPGMVTTARRQYPNQYLHYHRAGHGAVTSPSSKRGYTAYVLAKMARLQGASGIHVGTMGFGKMEGDADDRAIAYIIERDEYQGPAYYQKWYGMKPTTPIISGGMNALR…	ATGTTACCCGGCCGGACCCCGGCCGCGCAGCTGAAGCTTACCATTCTGCACATTGATGCCCGCGAAAATAACATGGACCAATCCAACCGCTACGCTGACTTGTCCCTTCGGGAGGAAGATCTTATCGCTGGCGGTAAGCACATCCTGGTGGCCTATAAGATGAAACCCAAAGCCGGATATGACTACTTACCTGCTGCTGCTCACTTCGCGGCGGAGTCGTCGACCGGCACGAATGTAGAAGTGTCCACAACGGACGACTTTACTCGGGGTGTGGACGCACTTGTATACCAGATCGATGAAGCATCCGAGGAAATGCGCATTGCTTACCCCTTAGAACTTTTCGACCGGAATGTTACCGATGGACGGATGATGATCGTATCTTTTTTGACCCTCTGCATC…	gi|589604584|gb|EXI76444.1|
WP_029933650.1	II	1.4		yes	MDQSNRYADLSLKEEDLIAGQNHILVAYNMQQVAGYGYLEVAAHIAAESSTGTNVEVCTTDDFTKALDALVYEIDEANHVIKIAYPFDLFDRNGTDGKTMLVSFLTLAIGNNQGMGDVKNLQMVDFWVPETKLHLFDGPAKDISDMWRVLGRDYKNGGYIAGTIIKPKLGLRPEPFAAAAYQFWLGGDFIKNDEPQGNQVFAPMKKVMPLVVDAMKRAQDETGQAKLFSANITADDHYEMLYRADYILEAFGEFAQNVAFLVDGYVGGPGMITTARRNYPSQYLHYHRAGHGAITSPSANRGYTAFVLSKISRLQGASGIHVGTMGFGKMEGGNEDKNIAYMIERDECQGPFFYQKWNGMKPTTPIISGGMNALRLPGFFKNLGHGNIINTSGGGSYGH…	ATGGACCAGTCCAACCGCTATGCAGACCTTAGCCTTAAAGAGGAAGACTTAATCGCTGGACAAAACCACATTTTAGTAGCCTATAACATGCAACAAGTTGCTGGCTACGGATATCTTGAAGTCGCGGCACATATTGCAGCCGAGAGCTCTACGGGTACAAATGTTGAGGTATGCACCACAGATGACTTCACCAAGGCGCTTGATGCGCTTGTGTACGAAATCGACGAGGCCAACCACGTCATTAAGATTGCTTATCCATTTGATCTTTTCGATCGGAACGGGACTGACGGTAAGACCATGCTTGTTTCCTTTTTGACACTGGCCATTGGCAACAATCAAGGGATGGGAGATGTAAAGAACCTCCAGATGGTCGACTTTTGGGTACCTGAGACTAAGTTG…	gi|659886965|ref|WP_029933650.1|
WP_073240254.1	II	1.2	0.6	yes	MAFLYNQSSRYINLDLKEKELIDGGKHVLCAYIMKPKQGFGHMEVAAHFAAESSTGTNVEVCTTDDFTKSVDAIVYELSETDSGDYLMKIAYPLDLFDRNIIDGRAMMVSFLTLAIGNNQGMGDVEYAKLHDFYFPREYLQLFDGPARNIVDFWRILGRPLENGGMIVGTIIKPKLGLRPALFAEACYQFWLGGDFVKNDEPQGNQPFAPLKETMKAVSDAMKRAQDKTGEAKIFSANITADDPAEIIARGEYILEIFGENASHVAFLIDGYVAGPTAITTVRRNFPNQFLHYHRAGHGAVTSPQSKRGYTAFVLSKMARLLGASGIHTGTMGFGKMEGDPADKIMAYMLEREEAQGPYFKQKWYGFKATTPMISGGMNALRLPGFFNNLGHSNICQTS…	ATGGCATTCCTTTATAATCAGTCAAGTCGTTATATTAATCTGGACTTAAAGGAAAAGGAACTTATCGACGGTGGAAAACATGTACTGTGTGCCTACATCATGAAGCCAAAGCAGGGCTTCGGGCACATGGAGGTCGCTGCGCATTTTGCTGCCGAGAGCAGCACAGGGACCAACGTGGAGGTGTGCACTACTGACGATTTTACCAAGTCGGTGGACGCGATCGTATATGAATTGTCAGAGACAGATAGCGGCGACTACCTCATGAAAATTGCCTATCCCCTCGACCTCTTCGATCGCAATATTATTGACGGCCGCGCTATGATGGTCAGCTTTCTCACACTTGCCATTGGGAATAATCAGGGAATGGGTGATGTGGAGTACGCCAAACTCCATGATTTC…	gi|1120376324|ref|WP_073240254.1|
SBW00154.1	II	1.2		yes	MDQSNRYAALELDEPALIARGRHVLAVYAMQPKRGTYLAAAAHFAAESSTGTNVEVCTTDDFTRGIDALVYHADADAGLMRIAFPLALFDRNVTDGKAMVASVLTLLAGNNQGMDDIAHAKLLDFYAPPDFLKAFDGPAANIETLRRVLGRGTGPILGTIIKPKLGLRPQPFAKACHDFWLGGDFIKNDEPQGNQVFAPMKETMRAVADAMARAQDETGAAKLFSANVTADDPAEILARCELILDAFGENADHVAFLVDGFVAGPTAVATVRRNHPDHFLHYHRAGHGAITSRQSRRGYTSLVLAKLARMMGASGFHTGGMGFGKMEGRPEDRAVADMLDHDLAAGPAFLQPWHGMKAATPIVSGGMNALRLPGFFDNLTHANVILTAGGGTFGHLDGA…	ATGGATCAAAGCAACCGTTACGCGGCATTAGAGCTGGATGAACCCGCACTCATTGCCCGTGGGCGCCATGTACTTGCGGTATATGCAATGCAGCCAAAACGTGGCACCTATTTGGCCGCAGCAGCACACTTCGCCGCTGAAAGCTCGACGGGCACAAACGTAGAGGTATGCACGACAGACGACTTTACACGTGGCATCGACGCACTTGTCTACCACGCGGACGCAGATGCGGGGTTGATGCGTATCGCATTCCCTCTGGCGCTCTTTGACCGGAACGTGACCGATGGGAAAGCTATGGTCGCTTCCGTACTCACTCTTCTTGCAGGAAACAACCAAGGTATGGATGACATCGCCCACGCGAAACTTCTGGATTTTTACGCACCCCCCGATTTTCTTAAG…	gi|1213769432|emb|SBW00154.1|
WP_011801368.1	II	1.2		yes	MDQSNRYADLSLKEEDLIAGGRHILVAYKMKPKAGHGYLEAAAHFAAESSTGTNVEVSTTDEFTKGVDALVYLIDEATEEMRIAFPMDLFDRNILDGRMMIVSFLTLVIGNNQGMGDIQHAKIYDFFMPPRAIQLFDGPSKDISDMWRILGRPVKDGGYIAGTIIKPKLGLRPEPFAQAAYQFWLGGDFIKNDEPQGNQTFAPMNKVMPLVHDAMKRAMDETGEAKLFSANITADDHYEMLARGDYILRTFGPDADKVAFLVDGYVGGPGMITTARRAFPNQYLHYHRAGHGAVTSPSAKRGYDAYVLAKMSRLQGASGIHVGTMGYGKMEGTHDDRAIAYIIERDSYTGPAYHQEWYGMKPTTPIISGGMNALRLPGFFENLGHGNVINTSGGGAYGH…	ATGGACCAGTCCAATCGGTATGCCGACCTTTCGCTCAAAGAAGAAGATTTAATCGCAGGCGGCCGGCATATTTTGGTGGCATACAAAATGAAACCCAAGGCGGGTCACGGCTACTTAGAGGCCGCTGCGCACTTTGCCGCCGAATCTTCAACCGGTACAAACGTCGAAGTGAGTACAACTGACGAGTTCACCAAAGGGGTTGATGCACTGGTGTACCTGATCGATGAAGCGACGGAAGAAATGCGTATCGCCTTCCCAATGGATCTGTTTGATCGCAACATCTTGGACGGCCGTATGATGATCGTGAGTTTCTTAACTCTGGTTATTGGCAACAATCAAGGGATGGGTGATATCCAACACGCCAAGATCTACGACTTCTTTATGCCCCCCCGGGCTATC…	gi|500125363|ref|WP_011801368.1|
WP_013897574.1	II/III	1		yes	MNSIDDLVQSLNSKQQAYVNLNLEDPENGEYLLGVFHLIPGGKMNILQAASEVAAESSTGTNFKVNTETAFSRTMNALVYKLDLDKNLVWIAYPWRLFDRGGNVQNILTYIVGNILGMKEISALKLLDVWFPPAMLEQYDGPSYTLDYMRQYLGVYDRPILGTIVKPKMGLTSAEYAEVCYDFWTGGGDFVKNDEPQANQDFCPYEKMVMHVKEAMDKAVRETGQKKVHSFNVSAADFDIMIQRCEMIRNAGFEPGSYAFLIDGITAGWMAVQTLRRRYPDVFIHYHRAGHGGFTRPENPIGFSVLVLSKFARLAGASGIHTGTAGVGKMKGTPEEDVVAAHGILYFKSKGHFFEQIWTKIMESDKDAVNIVNEDMSRHIILEDDSWRGVKKCCPIVSG…	ATGAATTCAATCGACGATCTCGTTCAGTCTTTGAACTCTAAACAGCAGGCATATGTAAATTTGAATCTCGAGGATCCTGAAAACGGAGAATATCTCTTAGGAGTTTTTCACCTCATTCCAGGTGGCAAAATGAACATTTTGCAGGCTGCGTCCGAGGTAGCAGCGGAGTCAAGTACCGGTACCAATTTTAAAGTCAACACCGAGACAGCATTCTCCCGCACCATGAACGCTTTAGTCTACAAACTCGACTTGGACAAGAACCTCGTTTGGATCGCGTATCCATGGCGGCTTTTCGACCGCGGAGGCAACGTCCAGAACATTTTAACCTACATTGTCGGTAACATTTTAGGAATGAAGGAAATCTCAGCGTTAAAGTTACTGGACGTCTGGTTCCCACCA…	gi|503663498|ref|WP_013897574.1|
WP_015052263.1	II/III	1		yes	MSLTEEQLVQSLNPKQQGYVDLKLADPRNGEYLLGVFHLVPEGRLNMLQTAAEVAAESSTGTNFKVNTETPFSKVMNALVYQLDLERDLVWIAYPWRLFDRGGNVQNILTYIVGNILGMKEVKALKLMDVWFPPSMLEQYDGPSYTVDDMRKYLGVYNRPILGTIVKPKMGLTSAEYAEVCYDFWVGGGDFVKNDEPQANQDFCPYDKMVKHVKEAMDKAVKETGKKKVHSFNVSAADFDTMIKRCEMIVNAGFEPGSYAFLIDGITAGWMAVQTLRRRYPGVFIHFHRAGHGAFTRPENPLGFSVLVLSKFARLAGASGIHTGTAGVGKMKGTPQEDVVAANGILYLRSKGHFFDQSWSKIPDLDKDVIALVNEDTAHHAILEDDSWRAMKKCCPIVS…	ATGTCCCTGACCGAGGAGCAACTTGTGCAAAGCTTAAATCCGAAGCAACAAGGCTATGTCGACTTAAAATTGGCCGACCCACGGAACGGCGAGTATTTGCTGGGAGTCTTCCACCTGGTCCCAGAAGGCCGCCTTAATATGCTCCAGACCGCCGCTGAGGTTGCTGCCGAAAGTTCAACTGGAACCAATTTCAAGGTGAACACTGAAACTCCTTTTAGTAAGGTCATGAACGCCTTGGTTTACCAATTAGACTTAGAACGCGACCTGGTTTGGATCGCCTACCCATGGCGCCTCTTTGACCGTGGTGGCAATGTACAGAACATCTTAACATATATCGTGGGTAATATTCTGGGCATGAAGGAAGTAAAGGCACTGAAATTAATGGACGTATGGTTTCCC…	gi|504865161|ref|WP_015052263.1|
WP_046022207.1	II	0.8		yes	MDQSNRYADLSLKEEDLLAGGGHVLVAYIMKPKQGYGYLEAAAHFAAESSTGTNVEVSTTDDFTKGVDALVYEIDEAKEIMKIAYPCDLFDRNITDGRAMLVSFLTLAIGNNQGMGDIEYAKIHDFYVPPAYLRLFDGPSKDISDMWRILGRPIKDGGYIAGTIIKPKLGLRPEPFAAAAYQFWLGGDFIKNDEPQGNQVFCPAKKVYPLVYDAMKRAMDETGQAKLFSANITADDHYEMLARGEFILEAFGPDADKVAFLVDGYVGGPGMVTTARRNFPNQYLHYHRAGHGAVTSPSAKRGYTAFVLAKMSRMQGASGIHVGTMGFGKMEGENDDRNIAYMIERDSADGPFFHQEWEGMKPTTPIISGGMNALRLPGFFENLGHGNVINTSGGGSYGH…	ATGGATCAAAGTAACCGGTACGCGGATCTGTCGCTGAAGGAGGAGGATTTGCTTGCGGGTGGAGGGCACGTACTTGTGGCATACATTATGAAACCAAAGCAGGGGTATGGTTACCTCGAGGCAGCAGCTCACTTCGCGGCAGAATCCTCTACAGGGACTAACGTTGAAGTATCAACTACGGACGATTTTACCAAAGGCGTTGACGCTCTGGTGTACGAGATTGATGAAGCTAAGGAGATCATGAAAATTGCTTATCCCTGTGACTTGTTTGATCGTAATATCACAGACGGCCGCGCTATGCTCGTTAGTTTCTTAACTCTCGCGATCGGTAACAACCAGGGTATGGGCGATATCGAATATGCCAAGATTCACGATTTTTATGTGCCTCCGGCGTACCTG…	gi|801010942|ref|WP_046022207.1|
gwf2_scaffold_9_343	II/III	0.7		yes	MQEQYLGLGDQSVHNGQYMLTVYKVVPYGEETIESAATELAAESSSGSNLKVSTATNYSMNLDAIVYDIDHDRNLVYIAYPWLMFDRGGNIQNILTFVAGNIYGMGNLKECKLLDVWFPPQMLVQYDGPSYTLDDMRKYLNVYDTPILGTIIKPKIGLTSTEYAELCYDFWVGGGHFVKNDEPQADQQFAPFEKMVDSVRIAMDKAERETGHTKVHSFNVSAADYDTMLRRTEYIRNVMKPGSYSYLIDGITAGWMAVQTLRRHYPDVFIHFHRAGHGAFTRTENPIGFSVPVLTKFARLAGTSGVHTGTAGVGKMSGDGREDIGAAKQALKLQAKGDFFNQVWAEIPERDPDMQEMMKREEMFWGMPTRELARIRREKKLQMEVTEEHTMWRVIKKTS…	ATGCAGGAGCAATATTTAGGACTGGGTGATCAGAGTGTCCACAATGGACAGTACATGCTTACGGTTTACAAAGTGGTGCCATATGGTGAGGAAACCATCGAGTCCGCAGCCACTGAACTTGCGGCAGAGTCCTCATCCGGTTCAAACCTCAAAGTTTCCACGGCAACGAATTATTCTATGAACCTGGATGCTATCGTCTACGACATTGACCACGACCGCAACTTGGTTTATATCGCGTATCCCTGGTTGATGTTTGACCGCGGAGGGAACATTCAGAATATCTTGACCTTCGTTGCTGGCAACATCTACGGTATGGGTAATTTGAAGGAATGTAAGCTGCTTGATGTCTGGTTTCCTCCGCAAATGTTGGTTCAATATGATGGTCCTTCTTATACTTTA…	gwf2_scaffold_9_343
WP_015325294.1	II/III	0.6		yes	MNPIYADLVASLNPKQQSYVNLQLPDPYNGEYLLSVFHLVPEGKLNILQAAAETAAESSTGTNFKVNTETPFSKTMNALVYKLDLEQNLVWIAYPWRLFDRGGNIQNILTYIVGNILGIKEIKALKLLDVWFPSSMLEQYDGPSYTLDDMRKYLGVYDRPILGTIVKPKMGLTSAEYAEVCYDFWAGGGDFVKNDEPQANQDFCPYDKMVKHVKEAMDKAVKETGRNKVHSFNVSAADFDTMIERCEMIVNAGFEPGSYAFLIDGITAGWMAVQTLRRRYPGVFIHFHRAAHGAFTRPENPIGFSVLVLSKFARLAGVSGIHTGTAGVGKMKGTPEEDVVAAHGILYMRSKGHFFEQTWTKIPENDKDAMHLVSEDSAHHVILEEDSWRGVKKCCPIVS…	ATGAATCCGATTTACGCAGATTTGGTAGCTAGTTTGAACCCCAAACAACAGAGTTACGTAAATTTACAACTTCCGGATCCTTATAATGGAGAATATTTATTATCCGTCTTCCACTTAGTGCCTGAGGGTAAACTCAATATTCTTCAAGCAGCTGCCGAAACAGCTGCCGAGTCAAGCACAGGGACAAACTTCAAAGTAAATACCGAAACCCCATTTTCGAAAACTATGAACGCCCTTGTGTATAAGTTAGATCTTGAACAAAATTTAGTATGGATCGCGTATCCTTGGCGTTTGTTTGACCGTGGCGGGAATATTCAAAATATCTTAACGTACATCGTTGGGAATATTCTCGGCATCAAGGAGATTAAGGCATTAAAGCTTCTTGACGTATGGTTTCCT…	gi|505138192|ref|WP_015325294.1|
RIFCSPLOWO2_02_FULL_OP11_38_8_rifcsplowo2_02_scaffold_81990_5	II/III	0.6		yes	MSAPNNKELLNSLNPHQQAYVNLNLQNTKNGEYLLSVFRLLPGNSLNILQAASEVAAESSTGTNFKVNTETPFSREMNAIVYQVDLEKNLVWIAYPWRLFDRRGNVQNVLTYIVGNVLGIKEVSGLKLLDVWFPPSMLEQFDGPSYTLDDMRKYLNVYDRPILGTIVKPKMGLTSAEYAEVAYDFWVGGGDFVKNDEPQADQDFCPYDKMVKHVKEAMDKAVRETGKKKVHSFNVSASDFDTMITRCEMIRNSGFEPGSYAFLIDGITAGWMAVQTLRRKYPDVFIHFHRAGHGGFTRTENPFGFTVLVLSKFARLAGVSGIHTGTAGVGKMAGSPQEDVVAANNILRFNHQGHFFNQSWATVPENDKDVLKLVEEDNARHVILEDDSWRGMKKCCPII…	ATGAGTGCTCCCAACAACAAAGAACTCCTGAACTCATTAAACCCGCATCAACAGGCGTATGTGAACTTGAATCTTCAAAATACAAAGAACGGAGAGTATCTGTTAAGCGTGTTTCGCTTGCTTCCTGGCAACTCGTTGAACATTCTTCAAGCCGCCTCTGAGGTGGCCGCCGAAAGTAGTACGGGAACAAATTTTAAAGTTAATACGGAAACGCCCTTCTCGCGCGAGATGAACGCAATTGTTTATCAAGTCGATCTTGAGAAGAATCTGGTTTGGATCGCTTATCCATGGCGGTTGTTTGATCGGCGTGGGAACGTCCAGAATGTCCTGACCTACATTGTTGGTAATGTGTTGGGAATCAAGGAGGTATCTGGCTTAAAGTTACTTGACGTGTGGTTT…	RIFCSPLOWO2_02_FULL_OP11_38_8_rifcsplowo2_02_scaffold_81990_5
WP_021133537.1	II	0.5		yes	MDQSSRYANLSLTEEDLIAGGRHVLCAYRMKPKSGYGYLATAAHFAAESSTGTNVEVCTTDDFTRGVDALVYEIDETREVMKIAYPVELFDRNIIDGRAMIASFLTLTIGNNQGMSDVEYAKMHDFYVPPAFLQLFDGPACNIADMWRVLGRPQVNGGMVVGTIIKPKLGLRPQPFADACHQFWLGGDFIKNDEPQGNQVFAPLKETIRLVADAMKRAQDATGQAKLFSANITADDPAEMIARGHYILETFAENANHVAFLVDGYVAGPTAVTTCRRNFPSQFLHYHRAGHGAVTSSQSKRGYSVLVHMKMARLIGASGIHTGTMGYGKMEGDATEKAVAYMLEREVADGPFYRQFWYGMKACTPIISGGMNALRLPGFFTNLGHSNVIQTSGGGAFGH…	ATGGACCAAAGTTCACGCTATGCCAACTTGTCTCTTACGGAGGAGGACTTAATTGCGGGGGGCCGCCACGTGTTATGCGCGTATCGTATGAAGCCCAAATCGGGCTATGGATACCTGGCAACGGCAGCACACTTCGCCGCTGAAAGCTCGACGGGGACCAATGTCGAAGTATGTACGACCGATGACTTCACACGTGGGGTCGATGCCTTAGTGTACGAGATTGATGAAACACGTGAAGTAATGAAGATTGCATACCCCGTCGAATTGTTTGACCGTAACATTATTGACGGCCGTGCTATGATCGCATCCTTCCTGACTCTTACTATTGGCAACAATCAGGGTATGTCAGATGTAGAGTACGCCAAAATGCATGACTTTTACGTACCGCCCGCCTTTCTG…	gi|544702516|ref|WP_021133537.1|
WP_013720421.1	II/III	0.4		yes	MIQEELSKTLNPKQVQYMRMDLPDPRNGEYLLAVFHLIPSGELNIMQAAAEVAAESSTGTNFAVKTETPFSRVMNALVYKVDIEKNLVWIAYPWRLFDRNGNVQNIMTYIAGNALGMKEIKALKLLDIWFPPSMLEQYDGPSYTLDDMRTYLNVHDRPILGTIIKPKMGLTSSEYAEVCYDFWVGGGDFVKNDEPQADQDFCPYDKMVKYVKMAMDKAVKETGKKKVHSFNVSSADFDTMIERCEMIREAGFEPGSYAFLIDGITAGWMAVQTLRRRYPDVFLHFHRAGHGGFTRPENPIGFSVLVLSKFARLAGASGIHTGTAGVGKMAGSPEEDVTAARNILKVEGKGHFFTQNWGRIPPQDDDAIKMVEMDDAHHVVLEDDSWRGLKKCCPIISGG…	ATGATCCAGGAGGAACTTTCCAAAACTCTCAACCCTAAACAAGTTCAGTACATGCGGATGGACCTTCCGGACCCACGTAATGGGGAGTACTTGTTGGCGGTCTTCCACCTTATTCCTAGCGGAGAACTCAATATTATGCAAGCAGCCGCTGAGGTCGCAGCCGAGAGCTCTACAGGAACGAATTTCGCTGTCAAAACCGAAACGCCGTTCAGTCGTGTCATGAATGCACTTGTTTACAAGGTTGATATCGAGAAGAACCTTGTCTGGATCGCGTATCCGTGGCGGCTCTTCGATCGTAATGGGAATGTCCAAAACATCATGACGTATATTGCAGGGAACGCCTTGGGGATGAAAGAAATCAAAGCCTTGAAGTTACTGGACATTTGGTTTCCCCCCTCA…	gi|503485760|ref|WP_013720421.1|
TARA_037.SAMEA2619970.600.0.22-1.6_27685_12	II			no	ETAAHFAAESSTGTNVEVSTTDDFTRGIDAIVYEVDEANEVMKIAYPVELFDRNIIDDRAMIASFLTLAIGNNQGMGDVEYAKMHDFYVPPEYLKLFDGPSTTLSEIWQVLGRPKVDGGFVVGTIVKPKLGLRPQPFADACYQFWLGGDFVKNDEPQGNQPFAPLKETIKAVADAMARAQDETGEAKIFSANITADDYHEMLARGEFILKTFGENADHVAFLVDGYVAGPQSVTTSRRAFPKQFLHYHRAGHGAVTSPQSMRGYTAFVLSKMSRLQGASGIHVGTMSFGKMEGEMGDRIIAEMIEHDSVAGPFYHQEWLGMNPTTPIISGGMNALRIPGFFDNMGHSNLIMTAGGGCYGHIDGPAAGARSMRQAEQCWKQGADPIAFAKEHGELARAFE…	GAGACAGCGGCCCATTTTGCTGCTGAATCCTCGACTGGAACGAATGTTGAAGTTTCTACCACTGATGATTTTACGCGGGGAATTGATGCGATCGTTTATGAAGTCGACGAGGCCAATGAGGTGATGAAAATTGCATATCCAGTTGAACTTTTCGATCGCAACATTATTGACGACCGCGCCATGATCGCGTCCTTCCTCACTTTGGCGATCGGGAACAATCAAGGCATGGGCGATGTTGAATACGCCAAGATGCACGACTTCTATGTACCACCGGAATATCTTAAGCTCTTTGATGGCCCCTCTACTACTCTGTCCGAAATTTGGCAAGTGCTTGGTCGTCCTAAGGTGGATGGCGGTTTTGTGGTGGGGACGATTGTAAAGCCAAAGTTAGGCTTGCGG…	TARA_037.SAMEA2619970.600.0.22-1.6_27685_12
AAC37234.1	II			no	GTSNNQGMGDVEYGKIYDIYFPPSYLRFFDGPACSILDMWRILGRDMTDGGLVVGTIIKPKLGLQPKPFGEACYAFGQGGDFIKNDEPQGNQVFCQMNECIPEVVTAMKACIKETGSEKLFSANITADDPAEMIARGKYILGQFGPMAENCAFLVDGYVAGGTAVTVARRNFPKQFLHYHRAGHGAVTSPQTQRGYTAFVHTKISRVIGASGIHVGTMSFGKMEGDASDKGIAYMLQQDAADGPYYHQEWEGIVQTTPIISGGMNALRLPAFFENLGHSNVILTAGGGTFGHKDGPKQGATSCRQDEEAWKLWKAGTYGDVSLSDGVIEYAKTHEEIKGAFLTFQKDSDQIYPGWKEKLGYTGESSVQAASFDWQKKAA	GGTACGTCTAACAATCAAGGCATGGGTGACGTTGAATACGGGAAAATTTATGACATTTATTTTCCGCCGTCTTACCTCCGGTTCTTCGATGGCCCAGCCTGTAGCATCCTCGATATGTGGCGGATCCTCGGGCGCGACATGACGGACGGCGGCCTGGTCGTAGGAACGATTATCAAACCTAAGTTAGGGTTGCAACCAAAGCCTTTTGGGGAGGCCTGCTATGCTTTTGGCCAAGGTGGCGATTTTATTAAAAATGATGAACCTCAGGGCAATCAGGTGTTCTGTCAAATGAATGAATGTATCCCGGAGGTGGTTACCGCGATGAAGGCCTGTATTAAGGAAACAGGCTCGGAAAAGTTATTCTCCGCGAACATCACTGCAGACGACCCCGCAGAGATG…	gi|845405|gb|AAC37234.1|
OLP97681.1	II			no	MAKRPSNIALAGAAAGGLALVGSAADAFVAAPRASAPSLRGTSTSQAQAAGSSSFSVPGPDMAWLGVPFKAQLSLPVELWLQQLWLPADQDAKLEAPSFLQPWCLSRLKAKPVGAEGPVSSRPNSKDSRVTRRALDQSSRYADLSLDEATLIKNGKHVLVAYIMKPKAGYDYLATAAHFAAESSTGTNVNVCTTDDFTKSVDALVYYIDPDSEEMKIAYPNLLFDRNIIDGRGMMCSFLTLSIGNNQGMGDVEYGKIYDFYLPPAFLRLYDGPAVNVEDMWRILGKGTSNGGLVVGTIIKPKLGLQPKPFGEACYAFWQGGDFIKNDEPQGNQVFCQMNEVIPEVVKAMRACIKETGVGKLFSANITADDPNEMIARGKYCMSQFGPLSENCAFLVDGY…	ATGGCGAAGCGGCCTAGCAATATTGCGCTCGCCGGCGCGGCGGCGGGCGGTCTGGCCCTGGTAGGTTCCGCGGCGGATGCTTTTGTGGCCGCCCCCCGTGCTTCTGCGCCCTCTCTGCGCGGGACATCTACCTCACAAGCGCAAGCGGCGGGGTCATCGTCGTTCTCGGTCCCCGGACCAGATATGGCCTGGCTCGGTGTTCCATTTAAGGCACAACTTAGTCTGCCAGTCGAATTATGGCTTCAGCAGCTGTGGCTGCCCGCAGATCAGGATGCTAAACTCGAGGCACCGAGCTTCTTACAACCTTGGTGTCTGAGTCGCCTTAAAGCCAAGCCTGTTGGAGCCGAGGGGCCCGTGTCCAGTCGGCCAAACTCGAAGGATTCCCGGGTTACCCGGCGC…	gi|1129192970|gb|OLP97681.1|
WP_058555948.1	II			no	MALDQSARYADLSLREEDLIAGGNHILCAYRMQPKAGYGYLEAAAHFAAESSTGTNVEVCTTDEFTKGVDALVYRADEATGDMRIAYPLDLFDRNMIDGRMMLVSFLTLTIGNNQGMGDIENAQMIDFYMPPRALQLFDGPATDISKLWRILGRPVADGGYIAGTIIKPKLGLRPEPFAAAAYAFWLGGDFIKNDEPQGNQVFAPTKQVMPLVADAMKRAQDETGEAKLFSANITADDHYEMCARADFILETFGPDADKVAFLVDGFVGGPGMITTARRQYPDQYLHYHRAGHGMITSPSSKRGYTAFVLSKMARLQGASGIHVGTMGYGKMEGDADDRVIAYMVERDSADGPVYHQEWLGMRPTTPIISGGMNALRLVGFFENLGHGNIINTAGGGSY…	ATGGCGCTTGACCAATCCGCTCGCTATGCAGACCTGTCACTCCGCGAAGAAGACCTTATCGCTGGTGGGAACCACATTCTTTGCGCCTATCGTATGCAGCCTAAGGCGGGTTATGGGTACTTGGAGGCTGCTGCCCATTTCGCGGCTGAAAGCAGTACCGGAACAAATGTTGAAGTGTGTACCACTGACGAATTTACCAAGGGTGTAGATGCGCTTGTATACCGTGCTGATGAGGCAACCGGTGATATGCGGATTGCGTACCCATTGGACCTCTTCGATCGGAATATGATCGATGGCCGCATGATGCTTGTCAGCTTTCTGACGTTGACTATTGGAAACAATCAGGGCATGGGAGATATCGAAAATGCGCAAATGATCGATTTTTACATGCCGCCTCGG…	gi|966788972|ref|WP_058555948.1|
TARA_110.SAMEA2622429.380.0.22-3_1648520_4	II			no	MALDQSSRYADLSLDEQALIKEGRHILCAYRMKPKPGTGYLEGAAHFAAESSTGTNVEISTTDDFTRGVDALVYHIDEATEDIRIAYPLELFDRNITDGKMMIVSFLTLTIGNNQGMGDIEYAKMYDFFVPSKAIQLFDGPAKDISDLWRVLGRPVVDGGYIAGTIIKPKLGLRPQPFAEAAYQFWLGGDFIKNDEPQGNQTFAPMKQVIPLVVDAMQRAQDDTGAAKLFSANITADSHDEMIARGEYILGQFGEHANHCAFLVDGYVGGPGTVTTARRWFPDQYLHYHRAGHGAITSPSAKRGYTAYVLAKMSRLQGASGIHVGTMGYGKMEGERDDRAIAYIIERDSYTGPAYHQEWLGMKPTTPIISGGMNALRLPGFLENLGHGNLINTAGGGSY…	ATGGCGCTCGACCAAAGTTCACGCTATGCGGACTTGTCGCTGGACGAACAGGCCTTAATCAAAGAGGGACGCCACATTTTATGTGCTTATCGTATGAAACCTAAACCGGGCACCGGATACCTTGAGGGAGCGGCGCATTTCGCTGCTGAGTCTTCAACGGGTACCAATGTAGAAATTAGCACCACGGATGACTTTACACGGGGTGTAGACGCTTTAGTATACCACATTGACGAGGCTACAGAGGATATCCGCATCGCCTACCCCTTAGAACTGTTTGACCGCAATATCACGGACGGCAAGATGATGATTGTAAGCTTTTTGACTCTTACTATCGGTAACAACCAAGGAATGGGTGACATCGAATACGCGAAGATGTACGATTTTTTCGTTCCCTCTAAG…	TARA_110.SAMEA2622429.380.0.22-3_1648520_4
TARA_056.SAMEA2620666.1000.0.22-3_9262_5	II			no	MALDQSSRYTDLTLQEETLMANGQHILCAYRMKPKAGFGDYLETAAHFAAESSTGTNVQVSTTDDFTLGVDAMVYHVDETSEEMRIAYPLELFDRNITDGHMMIVSFLTLTIGNNQGMGDVEYAKMYDFFIPPSAIELFDGPVKGISDLWRILGRPLTDGGLIVGTIIKPKLGLRPQPFADAAYQFWLGGDFIKNDEPQGNQVFAPMKDVIPLVVDTMKRVQDETGDAKLFSANITADSHDEMIARGEYILGQFGEYADHCAFLVDGYVGGPGMVTTARRWFPDQYLHYHRAGHGAITSPQSQRGYSAYVLAKMARLQGASGIHVGTMGFGKMESEPKDRNIAYLIERQSFDGPAYHQEWGDMKPTTPIISGGMNAVRLPGFFENLGHANVINTSGGGS…	ATGGCGCTGGATCAATCTAGTCGTTACACTGATTTAACGTTACAGGAGGAAACTCTGATGGCAAATGGTCAACATATCTTATGCGCGTACCGTATGAAACCCAAGGCAGGATTTGGGGACTATCTTGAGACGGCAGCGCACTTCGCTGCCGAGAGTTCTACGGGAACGAATGTCCAGGTGTCAACCACTGACGATTTCACCTTGGGAGTTGATGCCATGGTTTATCACGTAGATGAAACGTCCGAAGAGATGCGTATTGCATACCCGTTAGAACTGTTTGACCGCAACATTACAGATGGGCACATGATGATTGTTAGTTTCTTAACGCTTACGATCGGAAATAACCAAGGAATGGGGGACGTGGAATATGCCAAAATGTATGATTTTTTCATCCCCCCC…	TARA_056.SAMEA2620666.1000.0.22-3_9262_5
EGH00066.1	II			no	MALDQSYRYVNLDLDEDQLIKLGRHVLVAYIMRPKTGFDFLATAAHFAAESSTGTNVEVCTTDDHTRSVDALVYHADKKTGLVKIAFPIDLFDRNIIDGKAMVASFLTLCIGNNQGMGDVEYGKMHDFYFPPEYLKLYDGPATTLSHFWKILGRREQHGGLIVGTIIKPKLGLRPEPFAKAAYDFWLGGDFIKNDEPQGNQPFAPLKETITLTSGSLRRAQDKTGEAKLFSANITADDHDEMLARGEFILDAFKENADHVAFLVDGYVAGPSAVTNGPQKFSKHLYPLSSGRPRSGHLCAK	ATGGCTCTTGACCAATCCTATCGCTATGTCAACCTTGATCTCGATGAAGATCAACTTATCAAGCTTGGTCGGCACGTGTTGGTGGCTTATATCATGCGTCCGAAAACAGGCTTTGACTTCCTTGCAACAGCCGCGCACTTTGCCGCCGAGTCCAGCACAGGAACAAACGTTGAGGTTTGTACAACGGATGATCACACACGCTCCGTAGACGCGTTGGTGTACCACGCGGATAAAAAAACGGGATTGGTAAAAATTGCTTTTCCAATCGATCTTTTCGACCGCAATATCATTGATGGGAAGGCAATGGTAGCTAGTTTCCTTACGCTTTGTATCGGGAATAACCAAGGCATGGGCGACGTGGAATATGGAAAGATGCATGACTTTTATTTCCCACCCGAA…	gi|330722166|gb|EGH00066.1|
TARA_137.SAMEA2623295.40.0.22-3_632769_33	II			no	MALNQSSRYADLSLDEQTLMSEGQHILCAYRMKPRPGTGYLEGAAHFAAESSTGTNVEVSTTDDFTKGVDALVYYIDEVSEDMRIAYPLELFDRNITDGRMMIASFLTLTIGNNQGMGDIEHAKMYDFYMPPRAVQLFDGPAKDISDLWRILGRPVVDGGYIAGTIIKPKLGLRPKPFAQAAYQFWLGGDFIKNDEPQGNQTFAPMKEVIPLVVDAMARAQDDTGQAKLFSANITADCHNEMVARGEYILSEFGEFADHCAFLVDGYVGGPGMVTTARRWFPNQYLHYHRAGHGAVTSPSAKRGYTAYVLAKMSRLQGASGIHVGTMGYGKMEGERDDRAIAYIIERDSYTGPAYHQEWLGMKPTTPIVSGGMNALRLPGFFENLGHGNLINTAGGGSY…	ATGGCTCTCAACCAAAGTTCGCGCTATGCAGACCTGTCACTTGACGAACAAACCTTAATGTCAGAGGGTCAACATATTCTGTGCGCGTATCGCATGAAGCCGCGCCCGGGTACCGGGTACCTTGAAGGGGCGGCTCACTTTGCTGCGGAAAGCTCCACCGGGACAAATGTAGAAGTGTCTACGACTGATGATTTTACAAAAGGGGTCGATGCCTTGGTATATTACATCGATGAAGTATCGGAAGATATGCGGATTGCATATCCATTAGAATTGTTTGATCGGAATATCACCGACGGGCGCATGATGATCGCCAGTTTCCTCACTTTGACGATTGGAAATAATCAGGGGATGGGCGACATTGAACACGCGAAAATGTACGATTTCTATATGCCCCCACGG…	TARA_137.SAMEA2623295.40.0.22-3_632769_33
EKD25149.1	II/III			no	MDIKELRATLNSHQAAYVNLDLPNPQNGEYMLCAFHLVPGEGLNFLQAACEVSAESSTGTNFLVRTETPFSREMNSLVYKIDLERNLVWIAYPRRLFDRGGNVQNILTYIVGNVLWMKQINALKLLDVRFPSSMLEQYDGPSYTLDDMRKYLDVYERPILGTIIKPKMGLTSAEYAEVAYDFRVGGGDFVKNDEPQANQDFCPYDKMVKHIAEAMAKAVKETGHKKVHSFNVSAADYDTMISRCEMIKNSWMEAGSYAFLIDGTTAGWMAVQTLRRKYPDVFIHFHRAGHGAFTRPENPIGFTVLVLSKFARLAGASGIHTGTAGVGKMAGSPEEDITAAHNILNLVAEGHIFHQSRGTIPETDDDFIRDIQEDIAHHTVLQDDSRRAVKKCCPIISGG…	ATGGACATCAAGGAATTACGCGCCACTCTGAATTCGCATCAGGCAGCATACGTCAACCTCGACTTGCCTAATCCCCAAAACGGGGAGTACATGTTATGCGCGTTCCATCTCGTCCCGGGTGAGGGATTGAACTTCCTTCAAGCCGCCTGCGAGGTTTCTGCTGAAAGCAGTACCGGAACTAATTTCTTAGTACGGACTGAGACTCCGTTTTCTCGTGAAATGAACAGTCTGGTATACAAAATTGATCTTGAACGGAACCTCGTATGGATCGCCTATCCACGTCGCCTGTTCGACCGTGGTGGGAACGTTCAGAATATTCTTACTTACATCGTAGGAAATGTGTTATGGATGAAGCAAATCAACGCGCTCAAGTTGCTCGACGTTCGGTTTCCGAGTTCC…	gi|406875346|gb|EKD25149.1|
OQX31713.1	II			no	MDQSARYADLSLNEDDLIAGGKHVLCAYKMKPAAGYGFLEVAAHFAAESSTGTNVEVCTTDDFTKGVDAIVYHIDEATEEMRIAYPNDLFDRNVIDGRTMLVSFLTLTIGNNQGMGDCAYAKMYDFYMPPRMLQLFDGPAKDISDMWRILGRPVENGGYIAGTIIKPKLGLRPEPFAEAAYQFWLGGDFIKNDEPQGNQVFCPTKKVIPLVVDAMRRAQDETGEAKLFSANITADDHAEMIARGEYILETFGPDADKVAFLVDGYVGGPGMVTTARRYFAGQYLHYHRAGHGAVTSPSSKRGYTAFVLAKMSRLQGASGIHVGTMGYGKMEGDASDKIIAYMIERDECQGPVYNQKWYGMKPTTPIISGGMNALRLPGFFENLGHANIINTSGGGSYGH…	ATGGATCAAAGCGCACGCTACGCAGATCTCAGTTTGAATGAAGATGATCTCATCGCCGGAGGAAAACACGTGCTCTGCGCTTATAAAATGAAACCCGCTGCAGGTTACGGGTTTTTGGAGGTTGCCGCCCATTTCGCAGCAGAGAGTTCCACCGGTACTAATGTTGAAGTGTGTACAACTGACGATTTCACGAAAGGCGTCGATGCCATCGTATACCATATCGACGAGGCTACAGAGGAGATGCGTATTGCGTACCCAAATGACCTGTTTGATCGTAACGTCATTGACGGGCGCACAATGTTGGTGTCATTTTTGACACTGACCATTGGAAACAACCAGGGGATGGGCGATTGTGCCTACGCAAAAATGTATGATTTCTACATGCCACCTCGCATGTTG…	gi|1176033477|gb|OQX31713.1|
OYY45669.1	II			no	MDQSARYSNLDLKEADLIKGEKHILVAYKMKPKAGYGYLEAAAHFAAESSTGTNVEVSTTDDFTKGVDALVYYIDEATEDMRIAYPMELFDRNVTDGRMMLVSVLTLIIGNNQGMGDIEHAKIHDFYMPKRAIQLFDGPSKDISDMWRILGRPIKDGGYIAGTIIKPKLGLRPEPFAAAAYQFWLGGDFIKNDEPQGNQVFCPLKKVLPLVRDAMCRAQDETGQAKLFSMNITADDHYEMLARADYALETFGPDADKVAFLVDGFVGGPGMVTTARRQYPDQYLHYHRAGHGMITSPSAKRGYTAFVLAKMSRLQGASGIHVGTMGYGKMEGENSDKNIAYMIERDEAQGPVYFQKWYGMKPTTPIISGGMNALRLPGFFENLGHGNVINTSGGGAYGH…	ATGGATCAATCCGCTCGGTACTCCAATCTCGACTTGAAGGAAGCTGATCTTATCAAGGGTGAAAAGCACATCCTCGTTGCGTATAAAATGAAACCCAAAGCTGGCTACGGGTATCTTGAGGCAGCTGCCCATTTCGCTGCGGAATCTTCTACTGGCACGAACGTAGAGGTAAGCACGACGGATGATTTCACTAAAGGGGTTGACGCTTTGGTATATTACATTGATGAGGCAACCGAAGACATGCGGATCGCCTATCCAATGGAGTTATTCGACCGTAACGTTACCGATGGGCGTATGATGCTGGTGAGCGTATTAACGTTAATCATTGGCAATAACCAAGGTATGGGCGACATCGAGCACGCAAAAATCCACGATTTCTATATGCCTAAGCGGGCTATC…	gi|1232606110|gb|OYY45669.1|
TARA_137.SAMEA2623295.40.0.22-3_1214112_2	II			no	MDQSDRYADLNLNEQDLIAEGGHVLVAYIMKPKEGFGDYISTAAHFAAESSTGTNVEVSTTDDFTRGVDALVYEIDEAKEVMKIAYPVDLFDRNIIDGRAMIASFLTLTIGNNQGMGDVEYAKMHDFYVPPKFLRLFDGPATTISDLWRVLGRPVVDGGFIVGTIVKPKLGLRPQPFATACYDFWLGGDFIKNDEPQGNQVFAPLKETIPLVADAMKRAQDETGEAKLFSANITADDHYEMLARGEFILETFAENADHVAFLVDGYVTGPAAITTARRRFPNQYLHYHRAGHGAVTSPQSKRGYTAFVLSKMARLQGASGIHTGTMSFGKMEGEAGDKDMAYMIMDDSADGPFFHQEWQGMNQTTPIISGGMNALRMPGFFENLGTSNLILTAGGGSYG…	ATGGATCAGAGCGATCGTTACGCCGACCTCAACCTCAACGAACAGGATCTCATTGCAGAGGGCGGCCACGTATTGGTTGCCTATATTATGAAGCCCAAGGAGGGCTTTGGCGATTACATCTCGACCGCCGCTCATTTTGCCGCGGAGTCTTCTACAGGGACAAACGTCGAGGTAAGTACTACCGATGATTTTACACGTGGAGTAGATGCGTTGGTCTATGAGATTGACGAGGCCAAAGAAGTCATGAAGATTGCTTATCCTGTCGACCTGTTTGACCGGAACATCATCGACGGCCGTGCCATGATCGCGTCTTTTCTGACTTTAACCATTGGAAATAATCAAGGTATGGGTGACGTCGAATATGCCAAGATGCACGATTTCTATGTTCCCCCAAAGTTT…	TARA_137.SAMEA2623295.40.0.22-3_1214112_2
cg1_0.2_scaffold_79725_c_5	II			no	MDQSDRYSDLSLKEADLMKGGRHVLCAYIMKPKGGHGFLETAAHFAAESSTGTNVEVVTTDDFTRGVDALVYEINEKTGLMKIAYPVELFDHNITDGRAMLASFLTLTIGNNQGMGDIEYAKMHDFWMPPVYLNAFDGPSTTIASLWRALGRPHVNGGFIVGTIIKPKLGLRPQPFANACYDFWMGGDFIKNDEPQGNQIFSPLRETVRLVADAMKRAQDKTGQAKLFSFNITADDHFEMVARGEYILETFGENASHIAFLVDGYVTGPAAITTARRRFPAQYLHYHRGGHGAVTSPQSMRGYTAFVLSKMARLQGASGIHTGTMSYGKMEGEAADKLMAYMITDDSAMGPYFHQEWAGMLPTTPIISGGMNALRMPGFFKNLGHSNLILTAGGGAFGH…	ATGGATCAGTCTGACCGGTACTCCGATCTCAGTTTGAAAGAAGCCGACCTCATGAAGGGTGGGCGGCATGTATTATGTGCCTACATCATGAAGCCTAAAGGTGGGCATGGTTTTTTAGAAACGGCCGCACATTTTGCGGCTGAGTCGTCCACGGGGACCAATGTAGAGGTTGTTACTACAGATGACTTTACTCGCGGGGTAGACGCGCTGGTCTACGAGATCAATGAGAAGACAGGTCTTATGAAGATCGCGTATCCGGTAGAGCTTTTCGATCACAATATTACAGACGGGCGTGCTATGCTTGCCTCGTTCCTTACGTTAACGATCGGGAACAATCAAGGAATGGGTGATATCGAATATGCGAAGATGCACGATTTCTGGATGCCACCTGTGTATCTG…	cg1_0.2_scaffold_79725_c_5
TARA_137.SAMEA2623295.40.0.22-3_128859_3	II			no	MDQSGRYAALDLKEEDLIAGDKHVLCAYLMKPKEGYGYLEAAAHFAAESSTGTNVEVSTTDDFTKGVDALVYEIDEARELMKIAYPVDLFDRNIIDDKAMLVSFLTLAIGNNQGMGDIAYAKMLDFYVPKSYMDLYDGPNVDISNLWKMLGRPEVDGGYIAGTIIKPKLGLRPKPFAEAAYQFWLGGDFIKNDEPQGNQVFAPLKETIPLVADAMKRAQDETGEVKLFSANITADDHSEMIARGEFILEAFGDDAPKVAFLVDGYVGGPGMVTTCRRYFKDQYLHYHRAGHGAVTSPSSKRGYTAFVLAKMSRLQGASGIHVGTMGYGKMEGEQDDRIIAYMIERDSVDGPFYHQEWYGMKPTTPIISGGMNALRLPGFFENLGHGNVINTAGGGSYGH…	ATGGATCAAAGTGGACGTTATGCTGCTTTGGATCTTAAAGAGGAAGATTTGATCGCAGGAGACAAACACGTACTCTGTGCGTACCTCATGAAACCCAAAGAAGGTTACGGATACCTGGAGGCCGCAGCCCATTTCGCTGCAGAATCAAGCACGGGAACGAACGTAGAGGTCAGCACTACCGACGATTTTACCAAAGGAGTCGACGCCTTAGTGTACGAAATCGATGAGGCTCGGGAGCTTATGAAAATCGCATACCCCGTCGACCTCTTCGATCGTAACATCATTGATGATAAAGCCATGCTTGTCAGTTTTCTTACTCTGGCCATTGGAAACAATCAGGGAATGGGAGATATTGCGTATGCTAAAATGCTCGATTTCTACGTCCCAAAGAGCTACATG…	TARA_137.SAMEA2623295.40.0.22-3_128859_3
KXS32221.1	II			no	MDQSNRYADLSLKEADLIKDGKHILVAYHMRASEGHGYLEAAAHFAAESSTGTNVEVSTTDEFTKGVDALVYFIDEVKGVMKIAYPSVLFDRNITDGRAMIVSFLTCAIGNNQGMGDIKHAQMQDFYIPPEMLMQFDGPATDISDLWRILGRPIKDGGYISGTIIKPKLGLRPEPFAKAAYQFWLGGDFIKNDEPQGNQVFCPLKKVLPLVYDSMKRAMDETGDAKLFSMNITADDHYEMLARADFALSVFGPDANKLAFLVDGFVGGPGMITTARRQYPQQYLHYHRAGHGMITSPSAVRGYTAFVLAKLSRLQGASGIHVGTMGFGKMEGGADDRNIAYMIERDSADGPYYHQEWLGMKPTTPIISGGMNALRLPGFFENLGHGNVINTAGGGSYGH…	ATGGATCAGAGCAATCGTTACGCAGACCTCTCTCTTAAAGAAGCTGATTTAATTAAAGATGGAAAGCATATCTTAGTAGCCTATCATATGCGTGCTTCGGAAGGGCATGGGTATTTAGAAGCTGCTGCGCACTTCGCTGCTGAATCGTCAACGGGAACCAACGTCGAGGTGTCGACCACTGATGAATTTACTAAGGGTGTCGATGCACTTGTTTACTTCATTGATGAAGTGAAGGGTGTTATGAAGATTGCATATCCGTCAGTTTTATTTGACCGGAACATTACTGACGGTCGGGCAATGATCGTTTCTTTCCTCACGTGCGCTATTGGCAACAACCAGGGCATGGGTGATATTAAGCACGCGCAGATGCAAGATTTTTATATTCCCCCAGAAATGCTT…	gi|1001837624|gb|KXS32221.1|
WP_028486931.1	II			no	MDQSNRYADLSLKEEDLVAGQNHILVAYTMEPAAGYGYLEVAAHIAAESSTGTNVEVCTTDDFTKGVDALVYDIDEANGIMKVAYPFDLFDRNGIDGKTMLVSFLTLAIGNNQGMGDVKNLQMFDFWVPETKLHLFDGPAVDITNMWKMLGRDKDNGGYIAGTIIKPKLGLRPEPFADAAYQFWLGGDFIKNDEPQGNQVFCPMKEVIPKVVDAMRRAQDETGEAKLFSANITADDHHEMCYRADYILETFGPDAPQVAFLVDGYVGGPGMITTARRNYPGQYLHYHRAGHGAITSPSAKRGYTAFVLAKISRLQGASGIHVGTMGYGKMEGGADDRNIAYMIERDEAQGPAFFQKWNGMKPTTPIISGGMNALRLPGFFENLGHGNIINTSGGGSYGH…	ATGGATCAATCCAACCGCTATGCGGATCTCTCCCTGAAGGAAGAAGATTTGGTTGCTGGGCAGAACCATATCCTGGTAGCTTATACTATGGAGCCGGCGGCGGGCTACGGATACCTGGAAGTTGCAGCCCACATCGCGGCCGAGTCTTCTACTGGCACAAATGTGGAAGTATGCACTACTGACGATTTCACTAAAGGTGTAGATGCTTTGGTTTATGACATCGATGAGGCCAATGGGATCATGAAGGTGGCCTACCCTTTTGACCTCTTCGACCGGAATGGAATTGACGGTAAGACCATGTTGGTAAGTTTTCTGACGTTGGCAATTGGGAATAACCAGGGAATGGGCGATGTCAAAAACTTACAGATGTTTGATTTTTGGGTACCGGAAACCAAATTG…	gi|655038174|ref|WP_028486931.1|
WP_045470294.1	II			no	MDQSNRYADLSLREDDLVRGGKHVLVAYKMKPKAGVGYLEAAAHFAAESSTGTNVEVSTTDDFTKGVDALVYFIDEATEEMRIAYPLDLFDRNIIDGRMMLVSFLTLTIGNNQGMGDIAYAKMYDFFMPPRGIQLFDGPSKDISDLWRILGRPVRDGGYISGTIIKPKLGLRPEPFAEAAYQFWLGGDFIKNDEPQGNQVFSPLAKTIPLVYDAMKRAMDKTGEAKIFSANITADDHHEMIARGEFILRAFGPDADKVAFLVDGYVGGPGMITTARRNFPNQYLHYHRAGHGAVTSPSAKRGYTAYVLAKMSRLQGASGIHVGTMGYGKMEGEKDDRAIAYIIERDSFTGPAYHQEWYGMKPTTPIISGGMNALRLPGFFENLGHGNVINTAGGGSYGH…	ATGGACCAATCAAACCGCTACGCAGATTTGTCTTTACGTGAAGATGATCTCGTCCGCGGCGGTAAGCATGTCTTAGTCGCCTATAAGATGAAACCTAAAGCTGGTGTTGGTTACCTTGAGGCAGCCGCACATTTTGCTGCTGAATCATCGACGGGCACGAATGTAGAGGTGTCTACAACAGATGATTTCACAAAGGGAGTAGATGCTTTAGTATATTTCATTGACGAAGCGACTGAGGAAATGCGGATTGCGTATCCACTCGACTTGTTTGACCGTAATATCATTGATGGACGGATGATGCTTGTAAGCTTCCTTACGCTCACGATCGGCAATAACCAGGGTATGGGTGACATTGCTTACGCAAAAATGTATGACTTCTTTATGCCCCCCCGCGGAATT…	gi|780095224|ref|WP_045470294.1|
gi|494538	II			no	MDQSSRYVNLALKEEDLIAGGEHVLCAYIMKPKAGYGYVATAAHFAAESSTGTNVEVCTTDDFTRGVDALVYEVDEARELTKIAYPVALFDRNITDGKAMIASFLTLTMGNNQGMGDVEYAKMHDFYVPEAYRALFDGPSVNISALWKVLGRPEVDGGLVVGTIIKPKLGLRPKPFAEACHAFWLGGDFIKNNEPQGNQPFAPLRDTIALVADAMRRAQDETGEAKLFSANITADDPFEIIARGEYVLETFGENASHVALLVDGYVAGAAAITTARRRFPDNFLHYHRAGHGAVTSPQSKRGYTAFVHCKMARLQGASGIHTGTMGFGKMEGESSDRAIAYMLTQDEAQGPFYRQSWGGMKACTPIISGGMNALRMPGFFENLGNANVILTAGGGAFGH…	ATGGATCAGAGCAGTCGCTATGTTAACCTTGCATTGAAAGAGGAAGATCTGATCGCGGGTGGCGAGCATGTTCTTTGTGCTTATATTATGAAACCGAAAGCCGGGTACGGATATGTAGCGACGGCCGCGCACTTTGCGGCCGAGTCATCGACTGGAACAAACGTGGAGGTGTGTACCACCGACGATTTCACGCGCGGGGTGGACGCTTTGGTATACGAAGTTGATGAAGCACGGGAACTGACAAAAATTGCATATCCGGTTGCACTGTTTGACCGGAATATCACTGATGGGAAAGCAATGATCGCCAGTTTCTTGACACTTACCATGGGAAATAACCAAGGGATGGGTGATGTGGAATACGCAAAAATGCATGATTTCTATGTTCCCGAGGCTTACCGC…	gi|494538|pdb|1RBA|A
KYC44365.1	II/III			no	MEKINETQLIKTLNIHQKGYVNFDLPNPKNGEYLLAVFHLISGGKLNILQAAAEVAAESSTGTNFNVNTETPFSKEMNAVVYQIDLDQNLVWIAYPWRLFDRGGNVQNILTYIVGNVLGMKEVSALKLLDVWFPPAMLEQYDGPSYTLDDMRKYLNVYDRPILGTIIKPKMGLTSAEYAEAAYDFWVGGGDFVKNDEPQANQDFCPYDKMVRNVKAAMDKAVKETGNKKVHSFNVSAADFDTMIERCELIRNAGFEPGSYAFLIDGITAGWMAVQTLRRKYPDVFIHFHRAGHGSFTRPENPIGFSVLVLSKFARLAGASGIHTGTAGVGKMQGSPEEDVVAAQNILRFKDKGHFFEQEWSKIFEGDKDAITIAQADTARHVILEDDSWRGVKKCCPII…	ATGGAAAAAATCAACGAGACACAGCTCATCAAAACGTTGAACATCCACCAAAAAGGATACGTTAATTTCGACCTCCCGAACCCCAAAAACGGCGAATATCTGCTGGCAGTTTTTCACCTCATCTCAGGTGGAAAGTTGAACATCTTACAAGCGGCCGCGGAGGTGGCCGCCGAGAGTTCAACAGGGACTAATTTTAACGTCAACACCGAGACACCATTCTCGAAGGAGATGAATGCCGTTGTGTACCAGATCGACCTGGACCAAAACTTGGTGTGGATTGCATACCCTTGGCGTTTATTTGACCGCGGCGGAAATGTTCAGAATATCCTCACCTACATCGTAGGAAATGTGCTTGGAATGAAAGAAGTCAGTGCCCTCAAGTTATTAGATGTATGGTTT…	gi|1004818558|gb|KYC44365.1|
CEL96598.1	II			no	MGLTTIQIKSLAMLAILVVAHCHDASRMTAFIRGTPLTRKVGGDFAGTGLVSGSNKQCVRVCGEGPTCVRMALDQSNRYVKLDLDEETLMRNQQHVLVAYHMRPKYPIAKDFISTAAHFAAESSTGTNVNVCTTDDHTISVDAVAYELDEENELMKIAYPVKLFDRNITDGRAMLCSILTLVIGNNQGMGDVEYGKIMDIWFPPDFVRLFDGPAVDIRHMWQVMGRETVPYDPTTGKTDWDGGFVVGTIIKPKLGLRPKEFAEAAYQFWLGGDFLKNDEPQGNQTFCPMREVIPMVVKSLKRAMAETGRRMFFSANITADDPDEMIARGKYVLSQFDHLAEQCALLVDGFVAGPTAVATARRNFPRQWLHYHRAGHGMITSPQTQRGYTALVLSKFSRL…	ATGGGCCTGACAACCATTCAAATTAAATCGCTGGCTATGCTGGCAATCCTGGTAGTCGCGCACTGCCACGACGCGTCCCGTATGACCGCGTTCATCCGTGGGACTCCCCTGACGCGTAAAGTAGGTGGTGACTTCGCCGGCACGGGTCTTGTTTCAGGCTCCAACAAACAGTGTGTGCGCGTGTGTGGCGAAGGCCCCACGTGCGTCCGTATGGCTTTGGATCAAAGTAACCGTTATGTCAAATTAGATCTCGATGAAGAGACTTTGATGCGGAATCAGCAGCACGTTCTTGTAGCATATCACATGCGTCCCAAGTATCCAATCGCCAAGGACTTCATCTCAACCGCAGCCCATTTTGCTGCGGAGTCGAGCACAGGCACTAATGTCAACGTCTGTACC…	gi|873238130|emb|CEL96598.1|
cg1_0.2_scaffold_107_c_58	II/III			no	MHLATGDARQFLKTLNDKQKAYVDFGLKNPRNGEYMLTAFRLVPGRGLNFLQAAAEIAAESSTGTNFKVQTETAFSREMNALVYQADSKRNLVWIAYPWRLFDRRGNVQNILTYLVGNVLGMKEVDGLKLLDVWFPPAMLEQYDGPSYTLDDMRKYLKVYNRPILGTIVKPKMGLTSAEYAEVCYDFWVGGGDFVKNDEPQADQDFCPYYKMVKHVKQAMDKAIKKTGKKKVHSFNVSAADCDTMITRCEMIRNAGFEPGSYAFLIDGIMAGWTAVQTLRRRYPDVFIHFHRAGHGAFTRPENPFGFSVLVLSKFARLAGASGIHTGTAGVGKMKGTPEEDVVAAHNILHFKDKGHLFEQEWNLIPENDKNAIELVHLDLAHHVILEDDSWRGMKKCCP…	ATGCATTTAGCGACGGGAGATGCGCGCCAATTTCTGAAGACACTGAACGACAAACAGAAGGCTTATGTTGATTTCGGACTTAAAAATCCTCGCAATGGTGAATATATGCTTACGGCGTTTCGGCTGGTACCTGGGCGCGGGTTAAACTTTCTCCAAGCAGCGGCCGAGATTGCGGCTGAGTCTAGCACGGGGACTAACTTCAAAGTCCAGACTGAAACGGCGTTTTCTCGTGAAATGAACGCCCTTGTTTACCAAGCGGACTCGAAACGCAACTTGGTTTGGATCGCTTATCCATGGCGGTTATTTGACCGCCGCGGGAACGTCCAGAACATTCTGACTTATTTAGTTGGTAATGTATTAGGGATGAAAGAGGTCGATGGCCTCAAACTTCTGGACGTC…	cg1_0.2_scaffold_107_c_58
ACZ28630.1	II			no	MLDQTSRYSDLNLKEEELIASGNYVLTAYKMRPKPGFFDFIGTAAHFCAESSTGTNVQVVTTDDFTKNLDSICYFVDEEKELMKIAYPIDLFDRNITDGRAMVVSMMTLIVGNNQGMGDVEYAKLLDFYVPPKFLRLFDGPSMNIQDMWRILERDLENGGMVVGTIIKPKLGLRSKPFADACYQFWLGGDFIKNDEPQGNQLYAPMREITPLVADAMKRAMDDTGQAKIFSANITADDPFEMIARGEYILETFGEHAENVAFLVDGYVGGCGMVTLARRYFPNQFLHYHRAGHGAITSEESNRGYTALAHMKWARMSGASGIHVGTMGYGKMEGYASDKVNALMLVDDDVEGDHFHQNWGKMKSCTPIISGGMNALRLPGFFDNLGHCNVIQTSGGGAL…	ATGTTAGACCAAACATCTCGTTATAGTGATCTGAACTTGAAGGAAGAAGAGCTCATTGCTAGTGGGAATTACGTTCTTACAGCGTATAAGATGCGCCCTAAACCTGGGTTTTTCGATTTCATCGGAACCGCGGCGCACTTCTGCGCAGAATCAAGCACCGGGACGAACGTCCAGGTGGTTACGACGGACGATTTTACCAAAAATCTCGACAGCATTTGTTATTTTGTGGACGAAGAAAAGGAATTGATGAAGATCGCGTACCCAATTGACCTTTTCGACCGGAATATTACAGATGGTCGTGCTATGGTTGTTTCCATGATGACCCTTATTGTCGGAAATAACCAGGGGATGGGCGATGTCGAATACGCCAAGTTGTTGGATTTTTACGTCCCTCCAAAG…	gi|269148490|gb|ACZ28630.1|
AHB41464.1	II/III			no	MNLQELIASLNPHQAAYINMDLKDPRNGDYMLAAFHLIPGGKLNILQAACEAAAESSTGTNFLVQTETAYSKMLNALVYKIDLEKNLVWIAYPWRLFDRGGNVQNILTYIAGNVFGMKEVAAFKLLDVRFPAAMLEQYDGPSYTLDDMRAYLNVYDRPILGTIVKPKMGLTSAEYAEVAYDFRVGGGDFVKNDEPQADQDFCPYDKMVAHIKEAMDKAVKETGKKKVHSFNVSASDYDTMIKRCELIVNSGMEKGSYAFLIDGTTAGWMAVQTLRRKYPDVFIHFHRAGHGAFTRPENPIGYTVLVLSKFARLAGASGIHTGTAGVGKMAGTPEEDVTAAHSIFGLDAPGHIFQQSWGTIPENDVDWLQKVQEDHHQHLTKEDDTWRNLKKCCPIISGG…	ATGAATTTACAGGAACTTATCGCCTCTTTGAATCCGCACCAAGCCGCATATATTAATATGGACTTAAAGGATCCCCGCAATGGAGACTATATGCTGGCTGCTTTCCACCTCATTCCAGGAGGAAAGCTCAACATTCTTCAGGCAGCGTGCGAAGCAGCGGCGGAAAGCAGTACAGGAACTAATTTCTTGGTGCAGACTGAAACCGCCTACTCTAAAATGCTCAACGCACTTGTTTACAAGATCGATTTGGAGAAAAATTTGGTCTGGATCGCTTATCCCTGGCGTCTTTTCGATCGTGGCGGGAATGTACAAAACATCCTGACATACATCGCCGGAAACGTATTCGGAATGAAGGAAGTGGCTGCATTCAAGTTATTAGATGTGCGGTTTCCAGCTGCG…	gi|563352309|gb|AHB41464.1|
WP_027191928.1	II			no	MNQAKRYVDLSLAEEGLVSQGEHVLCAYSMKPQTGFDSIEVAAHFAAESSTGTNVEVCTTDDFTRGMDALVYEVGPADANGAHVMKIAYPLGLFDRNIIDGRAMMVSFLTLCVGNNQGMGDVEYAKLLDFYVPPSYLRLFDGPAMNIVDFWRILDRPIENGGMIVGTIIKPKLGLRPEPFAEACYQFWLGGDFVKNDEPQGNQVFAPMRETIPAVADAMRRAQEKTGQAKIFSANITADDPHEIIARGELVLKAFGENADRVAFLVDGYVGGPSAVTTVRRHFANQFLHYHRAGHGAITSPQSKRGYTAFVLSKMARLQGASGIHTGTMGFGKMEGDPADKIMAYMLEQEEAQGPFFRQRWYGMKPTTPMISGGMNALRLPGFFDNLGHANFCQTSGGG…	ATGAACCAAGCCAAGCGGTACGTTGACCTGTCACTTGCAGAGGAAGGGTTAGTATCCCAAGGGGAGCACGTTCTTTGTGCTTATTCAATGAAACCCCAGACAGGTTTTGATTCGATCGAAGTGGCGGCACACTTTGCAGCCGAAAGCTCGACCGGTACCAATGTCGAAGTTTGTACTACCGATGACTTTACACGTGGGATGGACGCCCTTGTCTACGAAGTCGGACCTGCGGACGCTAACGGTGCGCATGTAATGAAAATCGCATATCCACTTGGATTGTTCGACCGCAACATTATCGATGGCCGTGCCATGATGGTGTCGTTTTTGACATTGTGCGTGGGTAACAATCAAGGAATGGGTGATGTCGAGTATGCAAAGCTTCTCGACTTTTATGTACCT…	gi|652938341|ref|WP_027191928.1|
EKD48085.1	II/III			no	MQKEYINLKLNPLKGGKYMLAVFHLVPKPGEDFLSCASEVASESSTGSNLRVGTATKFSDNLNAIVYKIDKKKNLVWIAFPWKIFDRGGNVQNILTYVVGNVFGMGDLSALKALDCWFPKEMLEHYDGPATTIHDLKKYLGVKGRPVLGTIVKPKIGLKPKQFADVCYKFWKGGGDFVKFDEPQADQEFCPFKEAIDEIVKAMAKVEKETGKKKVMSINISAADFMTMQKRAEYVIKKMKKGSYAFLVDGLTAGWTAVQTARRMWPGVFLHFHRAGHGAMTRPENPIGYTVPFMTKMGRLAGASGMHTGTAGIGKMEGSAKEDVMAAHHALFAKSEGDFFDQDWYGMKPMCPIASGGLNPILLKPFADVVGTTDFITTMGGGVHSHPGGTEKGAMALVQ…	ATGCAAAAAGAGTACATTAATCTTAAACTGAACCCTTTGAAGGGAGGGAAGTATATGCTTGCCGTTTTTCACTTGGTCCCCAAACCCGGAGAAGATTTCCTGTCATGCGCGTCTGAAGTTGCATCTGAGTCCTCCACTGGGAGCAACCTGCGCGTTGGGACAGCAACAAAATTTTCTGATAATCTTAACGCTATTGTCTACAAGATTGATAAGAAGAAGAACTTAGTATGGATCGCCTTTCCATGGAAGATCTTCGATCGCGGTGGGAATGTTCAAAACATCTTGACTTATGTTGTCGGTAATGTTTTCGGTATGGGAGATCTTTCGGCACTCAAAGCGTTGGATTGCTGGTTTCCAAAAGAGATGCTGGAGCATTACGACGGCCCAGCGACTACTATT…	gi|406907169|gb|EKD48085.1|
KKQ04046.1	II/III			no	MQKEYIQIGNPNVFNGQYMLAVFRLQGEEGMTLVDTASEVAAESSTGSFVKIGTATAFSESLDALVYRIDEKNNLVWIAYPWRIFDRGGNVQNIMTFIAGNVFGMASVKVCKILDVYFPPQMLVQYDGPEYTIDDMRKYLNIQERPIFGSIIKPKIGLTSSEYAELCYDFWSGGGDFVKNDEPQADQDFCPYDKMVQDVRHAMDRVEQETGKTKVHSFNISSSDYDTMIKKADYIQSMMKPGSYAFLVDGITAGWMAIQTIRRKYPNVFLHFHRAGHGAFTRDENPIGYTVPVLTKFARLAGASGIHTGTAGIGKMAGSPKEDVMAARHALKLYSEGDYFKQIWSEIPEKDADLQLAIQKEAEGEDYSNLGYWRITKKMCPIISGGLNPLLIGKFIDTV…	ATGCAGAAAGAATATATCCAGATTGGGAATCCCAATGTATTTAACGGACAATATATGTTAGCTGTATTCCGTTTGCAGGGAGAGGAAGGCATGACTCTGGTCGATACCGCCTCGGAAGTGGCTGCCGAGAGCTCGACTGGCAGCTTCGTCAAGATTGGGACGGCTACGGCCTTCTCAGAGAGTCTCGATGCTCTGGTCTACCGTATTGACGAGAAAAACAATCTGGTGTGGATCGCATATCCTTGGCGGATCTTCGATCGTGGAGGGAATGTCCAGAATATTATGACTTTCATTGCCGGTAACGTGTTTGGAATGGCGTCTGTCAAGGTATGCAAAATCCTCGATGTCTACTTTCCTCCCCAGATGCTTGTCCAATATGATGGACCGGAGTATACAATT…	gi|818320692|gb|KKQ04046.1|
TARA_037.SAMEA2619970.600.0.22-1.6_1781908_3	II/III			no	MQQPYVNFDLDPLAGGKYMLTVFHLETYPGHTLIDYASEVAAESSTGSNLRVGTATDFSDDLNSIVYKVDEEKNLAWIAYPWRIFDRGGNVQNVLTYVVGNVFGMSGLKALKALDCWFPKEMLEHYDGPSTTIHDLKKYLGITDRPVLGTIVKPKIGLKPKEFSDVCYKFWKGGGDFVKFDEPQADQDFCPIKECTDAIAEAMERAEQETGKKKVMSFNISSADFAPMKERAEYIKKTMKPGSYAFLVDGITAGWSALQTARREWPEVFLHFHRAGHGAMTREENPFGYSVSFMTKFGRLSGASGMHTGTAGIGKMAGTVDEDITAAHHGILDKSKGDFFDQDWYGMKHMGPIASGGLNPVLLKPYADAVGTTDFITTMGGGVHSHPGGTEKGATALLQ…	ATGCAACAACCCTACGTCAATTTTGACCTGGACCCCTTGGCCGGAGGTAAGTACATGCTCACCGTCTTTCATTTAGAGACTTATCCGGGCCATACCCTTATTGATTACGCGTCAGAGGTCGCAGCAGAGAGTAGCACAGGAAGTAACCTTCGTGTCGGGACTGCAACAGATTTTAGCGACGATCTGAATTCCATTGTGTACAAAGTAGATGAGGAGAAGAACCTGGCCTGGATTGCATACCCCTGGCGCATTTTCGATCGCGGTGGCAACGTTCAGAATGTACTTACTTATGTAGTAGGGAATGTGTTCGGAATGAGCGGGTTGAAAGCTCTCAAAGCTCTCGACTGTTGGTTTCCCAAGGAGATGCTCGAGCACTATGATGGCCCCAGCACGACTATT…	TARA_037.SAMEA2619970.600.0.22-1.6_1781908_3
KYC52615.1	II/III			no	MSALDIDQLVKTLNQHQKEYVNFNLPNPKNGEYLLAIFHLVSGGSLNILQAAAEVAAESSTGTNFLVTTETPFSKEMNALVYQVDLDKNLVWIAYPWRLFDRRGNVQNILTYLVGNVLGMKEVSALKLLDVWFPPAMLEQYDGPSYTLDDMRKYLNVYDRPILGTIIKPKMGLTSAEYAEAAYDFWVGGGDFVKNDEPQANQDFCPYDKMVLNVKAAMDKAVKETGNKKVHSFNVSAADFDTMIERCELIRNAGFEPGSYAFLIDGITAGWMAVQTLRRRYPDVFIHFHRAGHGSFTRPENPIGFSVLVLSKFARLAGASGIHTGTAGVGKMKGSPEEDVVAAQNILYFKAKGHFFEQEWSKIPEKDKDLINIVNEDTARHVILEDDSWRGLKKCCPII…	ATGTCGGCACTGGACATTGATCAGCTGGTGAAGACGCTCAACCAGCACCAGAAAGAGTATGTAAACTTTAACTTACCGAACCCGAAGAATGGAGAGTACTTGTTGGCCATTTTTCACTTGGTGTCCGGTGGTTCACTTAATATCTTACAAGCTGCCGCGGAGGTTGCAGCAGAGTCTAGTACTGGGACGAACTTTTTAGTGACCACCGAGACACCCTTTAGTAAGGAGATGAACGCCCTTGTGTATCAGGTAGATCTTGATAAAAATTTAGTCTGGATTGCTTACCCTTGGCGTCTTTTTGACCGGCGCGGGAACGTGCAGAACATTCTCACGTACCTGGTAGGGAACGTATTAGGAATGAAAGAGGTTAGCGCGCTCAAGCTTCTGGATGTATGGTTT…	gi|1004827596|gb|KYC52615.1|
WP_011500311.1	II/III			no	MSLIYEDLVKSLDSKQQAYVDLKLPDPTNGEFLLAVFHMIPGGDLNVLQAAAEIAAESSTGTNIKVSTETAFSRTMNARVYQLDLERELVWIAYPWRLFDRGGNVQNILTYIIGNILGMKEIQALKLMDIWFPPSMLEQYDGPSYTVDDMRKYLDVYDRPILGTIVKPKMGLTSAEYAEVCYDFWVGGGDFVKNDEPQANQDFCPYEKMVAHVKEAMDKAVKETGQKKVHSFNVSAADFDTMIERCEMITNAGFEPGSYAFLIDGITAGWMAVQTLRRRYPDVFLHFHRAAHGAFTRQENPIGFSVLVLSKFARLAGASGIHTGTAGIGKMKGTPAEDVVAAHSIQYLKSPGHFFEQTWSKIMDTDKDVINLVNEDLAHHVILEDDSWRAMKKCCPIVS…	ATGAGCCTTATCTACGAAGATTTGGTGAAATCGCTTGATTCAAAACAACAAGCTTACGTCGACTTAAAGCTTCCGGACCCCACTAACGGTGAATTCCTCTTGGCGGTTTTTCACATGATCCCTGGAGGAGATCTTAACGTACTGCAAGCAGCCGCAGAGATTGCAGCCGAGAGTTCTACGGGTACGAATATCAAGGTCAGCACAGAAACTGCATTCTCCCGCACAATGAACGCGCGCGTTTATCAGCTTGACCTCGAGCGCGAGTTGGTGTGGATCGCTTACCCCTGGCGCCTCTTTGACCGCGGCGGTAATGTGCAAAATATCCTGACATATATTATTGGCAATATTTTAGGCATGAAAGAGATCCAGGCTTTAAAATTGATGGACATTTGGTTCCCC…	gi|499819577|ref|WP_011500311.1|
WP_091933438.1	II/III			no	MSSIHEDLVKSLNSKQEAYVNMELPDPTNGEYLLGVFHIVPGGKFNVLQAAAEVAAESSTGTNFKVNTETPFSRTMNALVYQLDLERELVWIAYPWRLFDRGGNVQNILTYIVGNILGMKEVAALKLLDVWFPPSMLEQYDGPSFTVDDMRAYLNVYDRPILGTIVKPKMGLTSAEYAEVCYDFWVGGGDFVKNDEPQANQDFCPYDKMVLHVKEAMDKAVKETGQKKVHSFNVSAADFDTMIERCEMIVNAGFEPGSYAFLIDGITAGWMAVQTLRRRYPNVFIHFHRAAHGAFTRPENPLGFSVLVLSKFARLAGASGIHTGTAGVGKMKGTPKEDVVAAHEIQYMSAEGHFFRQSWSKIPETDKDAIAIVNEDIAHHVVLEDDSWRGMKKCCPIVS…	ATGTCGAGTATCCATGAGGACTTGGTTAAATCACTGAACTCTAAGCAAGAGGCTTATGTCAATATGGAATTACCAGATCCCACAAATGGGGAGTACCTGTTAGGTGTCTTCCATATCGTTCCTGGTGGTAAGTTTAACGTTCTCCAGGCAGCAGCTGAGGTCGCCGCGGAATCCTCAACTGGAACTAACTTTAAAGTGAACACCGAGACACCATTTTCGCGGACGATGAATGCTCTTGTGTACCAGCTGGACTTAGAGCGTGAGTTGGTGTGGATCGCATATCCGTGGCGGTTATTTGATCGGGGTGGTAATGTGCAGAATATTCTGACTTACATTGTTGGAAATATTTTAGGCATGAAAGAAGTAGCAGCCCTCAAGCTTTTGGACGTCTGGTTCCCC…	gi|1223901358|ref|WP_091933438.1|
WP_013037391.1	II/III			no	MSSKIEELVQSLNPKQQGYVNLELPDPTNGEYLLTVFRLVPGGEMNMLQAAAEIAAESSTGTNFRVNTETKFSKVMNALVYQMDLERELVWIAYPWRLFDRGGNVQNILTYIVGNVLGMKEISALKLLDVWFPPSMLEQYDGPGFTVDDMRSYLGVYDRPILGTIVKPKMGLTSAEYAEVCYDFWAGGGDFVKNDEPQANQDFCPYDKMVKHVKEAMDKAVKETGKKKVHSFNVSAPDFDTMIERCEMIRNAGFEPGSYAFLIDGITAGWMAVQTIRRRYPDVFLHFHRAAHGAFTRPENPIGFSVLVLSKFARLAGASGIHTGTAGVGKMKGTPEEDVVAAHGIQYLSSHGHFFDQSWAKIMETDKDAIELVNEDIAHHVILEKDSWRGMKKCCPIVS…	ATGTCTTCTAAGATCGAAGAGCTGGTACAATCACTTAACCCAAAGCAGCAAGGCTACGTGAACTTAGAGCTGCCCGATCCCACCAACGGAGAATACTTATTAACAGTATTCCGGTTAGTCCCAGGAGGAGAGATGAATATGCTGCAAGCGGCGGCAGAGATCGCTGCTGAATCGTCCACGGGCACAAATTTCCGTGTCAATACAGAGACAAAGTTCTCAAAAGTCATGAACGCACTCGTATATCAAATGGACCTGGAACGTGAGTTGGTTTGGATTGCTTATCCATGGCGGCTCTTCGACCGTGGTGGGAACGTACAGAACATTCTTACTTACATTGTAGGAAACGTGCTCGGGATGAAAGAAATTAGCGCTCTTAAGCTTCTGGACGTGTGGTTCCCG…	gi|502802415|ref|WP_013037391.1|
OIO40810.1	II/III			no	MVIKRVEKNVEKAYSLNSHQVSYINLNFKEFRNGEYMLAVFHMVPEKGLNILQAACEIAAESSTGTNFLVQTETSFSKKMNALVYQFDEKRNLVWIAYPWRLFDRGGNIQNILTYVVGNVLGMKQVSALKLIDIWFPSAMLEQYDGPSYTLDDMKKYLGIKNRPVLGTIIKPKMGLTSAEYAEVCYEFWTGGGDFVKNDEPQANQDFCPYDKMVKHVKEAMDKAVKVTGKKKVHSFNVSASDFDTMIKRCEMIREAGFEPGSYAFLIDGITAGWMAVQTLRRRYPDVFIHFHRAAHGAFTRPENPIGFSVLVLSKFARLAGASGIHTGTAGVGKMKGSPEEDITAADGILKLLAKGHFFNQSWSKIQANGKEILKMVQEDSIHHLILEDDSWRGIKKCA…	ATGGTTATCAAGCGTGTCGAGAAAAATGTAGAGAAGGCTTACTCTCTGAACTCACACCAAGTCTCCTACATTAACCTGAATTTCAAGGAGTTCCGGAACGGAGAGTACATGTTGGCTGTATTTCACATGGTCCCCGAAAAGGGCTTAAATATCCTTCAAGCAGCATGTGAGATCGCCGCCGAATCTTCTACTGGGACCAACTTTCTTGTGCAGACTGAAACATCTTTTAGCAAAAAAATGAATGCTTTAGTTTACCAATTTGATGAGAAGCGCAATCTCGTGTGGATTGCTTATCCATGGCGCCTTTTCGATCGTGGTGGCAATATCCAGAATATTCTGACTTATGTAGTCGGGAATGTATTAGGCATGAAGCAGGTAAGCGCCCTCAAACTGATTGAT…	gi|1101080583|gb|OIO40810.1|
TARA_138.SAMEA2623390.450.0.22-3_1579609_5	II/III			no	MVKNKRLTEELKSLNAKQLRYASLDLKNPKNGEYLLCVFHFIPGKGLNTLQAATEIAAESSTGTNFTVQTETDFSHEMNALVYQIDYKKELVWIAYPWRLFDRGGNVQNILTYVVGNVLGMKQIDALKLLDVWFPPAMLEQYDGPSYTLDDMKKYLGIKGRPVLGTIVKPKMGLTSAEYAEVCYDFWRGGGDFVKNDEPQANQDFCPYEKMVAHVKEAMDKAVSETGKKKVHSFNVSAADYDTMIERCEMIRDAGFEDGSYAFLIDGMTAGWMAVQTLRRKYPDVFIHFHRAMHGAFTRPENPIGFSVLVLSKFARLAGASGIHTGTAGVGKMKGTPEDDITAADGILKLVAKGHFFEQSWAKAPMKDKNVLKIAREDSHHHVILGDDSWRGVKKCAPI…	ATGGTTAAAAATAAGCGTCTGACAGAGGAGCTGAAGTCTCTGAATGCAAAACAGCTCCGCTATGCAAGTCTTGATTTGAAGAATCCAAAGAACGGAGAGTACCTTTTATGTGTGTTTCACTTCATCCCTGGCAAAGGCCTCAATACCTTGCAAGCAGCGACCGAAATCGCTGCAGAATCTTCGACTGGTACAAACTTTACAGTTCAAACGGAAACGGACTTCTCACATGAGATGAACGCCCTGGTGTACCAAATCGACTACAAGAAGGAGCTGGTTTGGATCGCATACCCCTGGCGGCTGTTCGATCGGGGAGGCAATGTCCAAAACATTCTTACGTATGTGGTTGGTAACGTGTTGGGCATGAAACAAATCGACGCTTTGAAGCTGTTAGATGTATGG…	TARA_138.SAMEA2623390.450.0.22-3_1579609_5
AGW32477.1	II			no	MVSVSPSFKKGYVIGVSGTILSYLVDQGAAFLTAPTAATPPQTSVEASSSSLPIQRESLRSSGVEPALPSLTSPLLAMGAVAGLAVTGLGERKRRKLKGAFVRGKNSALPLFRSLRNVNVVNQALDQSSRYADLSLQEEDLLKDGKHVLVAYIMKPKAGYDYLATAAHFAAESSTGTNVNVCTTDDFTKTVDALVYYIDPEAEEMKIAYPTALFDRNITDGRAMMCSVLTLTIGNNQGMGDVEYGKIYDIYFPPEYLRLFDGPACSVIDMWRILGRGTSDGGLVVGTIIKPKLGLQPKPFGEACYAFWQGGDFIKNDEPQ	ATGGTCAGTGTTAGTCCATCTTTCAAGAAGGGCTACGTAATCGGAGTTTCCGGCACAATCCTGTCGTACCTCGTGGATCAGGGTGCAGCCTTTTTGACCGCGCCGACTGCAGCGACTCCCCCGCAAACATCCGTCGAAGCATCTAGTAGCTCTTTGCCCATCCAACGCGAAAGTCTGCGCTCATCTGGCGTCGAGCCTGCCCTCCCAAGTTTGACGAGTCCCCTCCTCGCAATGGGTGCAGTTGCGGGACTGGCAGTGACAGGCCTTGGCGAACGCAAGCGCCGCAAGTTGAAAGGCGCTTTCGTCCGCGGGAAAAATTCGGCCCTTCCTCTGTTCCGTAGTCTCCGTAATGTGAATGTAGTCAACCAGGCCCTCGATCAATCGAGTCGTTACGCCGAC…	gi|545575118|gb|AGW32477.1|
OLP38317.1	II			no	MWRILDKGASNGGLAAGAMKPKLGMQPKPFRGASYALWQGGIYTKTEKSQGNQAFGQMNEGIPEVVMAMRACVQATGVRKMFSGNNYADDPNEMIARGKYILSQFGPFCKTCVSLVAGYAARGSAQHTFPKQFLHYHRAGQASTSSPQTQRGYSAFVHTKISQVSSTISIHADTSSFGKTQGESPDKVIAVMLQDDAGENTCLYYQEWESMKQNVPIIAGSMTVLRLPAVFQNLGHSNVILTAVGGFFGHKDGPASGAIACRQIEEAWKAWRSGQYGNVSLSDGVVEFAKTHEEIKGAFLTFPKEADEIYPGWKEKLGCTGVASVPAASF	ATGTGGCGTATTCTTGACAAGGGTGCGTCTAACGGAGGCCTCGCGGCAGGGGCTATGAAGCCGAAGCTGGGTATGCAACCTAAACCCTTCCGGGGAGCGTCGTACGCGTTGTGGCAGGGTGGTATTTACACAAAAACTGAGAAAAGCCAGGGAAACCAAGCATTTGGACAGATGAATGAAGGTATCCCCGAAGTCGTGATGGCAATGCGGGCGTGCGTTCAGGCCACCGGGGTCCGCAAGATGTTTAGTGGCAACAATTACGCAGATGACCCCAATGAGATGATTGCGCGCGGTAAATATATTTTATCCCAATTCGGACCCTTCTGCAAAACCTGTGTTTCCCTGGTAGCCGGGTACGCAGCGCGGGGAAGCGCTCAACATACATTTCCTAAACAATTT…	gi|1129108785|gb|OLP38317.1|
SEH04675.1	II			no	MWRMLGRPVENGGYIAGTIIKPKLGLRPEPFAEAAYQFWLGGDFIKNDEPQGNQVFCPMKKVIPLVVDAMNRAQDETGETKLFSANITADDHHEMCARADYILEAFGENASQVAFLVDGYVGGPGMVTTARRNYPGQYLHYHRAGHGAVTSPSSKRGYTAFVLAKMSRLQGASGIHVGTMGYGKMEGDASDKVIAYMIERDECQGPFYYQKWYGMKPTTPIISGGMNALRLPGFFENLGHGNVINTSGGGSYGHIDSPAAGATSLRQAYDCWKSGADPIEYAKEHKEFARAFESFEHDADALFPGWRDKLGVHK	ATGTGGCGCATGCTCGGCCGCCCCGTTGAAAACGGTGGCTATATCGCTGGTACTATCATTAAACCGAAATTGGGGTTGCGCCCAGAGCCGTTTGCTGAAGCAGCTTATCAATTTTGGTTAGGCGGTGATTTCATTAAGAACGATGAGCCGCAAGGGAACCAGGTGTTTTGCCCGATGAAGAAGGTAATTCCCTTAGTCGTCGACGCGATGAATCGTGCTCAGGATGAAACAGGGGAGACAAAATTGTTCTCCGCAAATATTACCGCAGATGACCACCACGAAATGTGTGCCCGTGCGGACTACATTCTCGAAGCCTTTGGGGAAAACGCATCACAAGTTGCATTCTTAGTGGATGGCTATGTGGGCGGGCCAGGCATGGTAACAACCGCCCGGCGGAAC…	gi|1090813824|emb|SEH04675.1|
RIFOXYB2_FULL_PER_41_88_rifoxyb2_full_scaffold_4774_10	II/III			no	YDGPYTTIGDMKKYLGIDGDARPVLGTIIKPKIGLKTDEFADVCYRFWKGGGDFVKFDEPQADQVFCPFEDAVKAIAKKMEQVRKETGKNKVMSFNISAADFMTMQKRAEIVMKYMEKGSYAFLVDGLTAGWTAVQTARRMWPDVFLHFHRAGHGAMTREENPIGYTVEVLTKFGRLAGASGMHTGTAGIGKMAGDGDTDVRAAHLALDKVASGPFFEQDWGDMKPMCPIASGGLNPVLLKPFADVIGTVDFITTMGGGVHSHPSGTEKGAMALVQACEAWKQKIDMNEYAKTHAELGQAVEFYKEHVEYTKKYAGK	TATGATGGTCCATACACTACAATTGGTGATATGAAGAAGTACCTGGGAATTGACGGCGATGCTCGCCCGGTATTAGGCACAATCATCAAACCTAAAATCGGACTTAAGACCGATGAGTTTGCAGATGTGTGCTACCGGTTTTGGAAAGGCGGCGGCGATTTCGTCAAATTTGACGAACCTCAGGCAGATCAGGTGTTTTGTCCCTTCGAGGACGCTGTGAAAGCAATTGCCAAAAAAATGGAACAGGTCCGTAAGGAAACAGGGAAGAACAAGGTTATGAGTTTCAATATCTCGGCTGCGGACTTTATGACAATGCAGAAGCGGGCCGAAATTGTCATGAAGTATATGGAAAAAGGAAGTTACGCGTTTTTGGTAGATGGTTTGACAGCCGGCTGGACG…	RIFOXYB2_FULL_PER_41_88_rifoxyb2_full_scaffold_4774_10
ALP32073.1	II			no	YLRLFDGPSMNIADMWRVLGRPVVDGGMVVGTIIKPKLGLRPKPFADACYEFWLGGDFIKNDEPQGNQTFAPLKETIRLVADAMKRAQDETGEAKLFSANITADDHYEMVARGEYILETFGENADHVAFLVDGYVTGPAAITTARRQFPRQFLHYHRAGHGAVTSPQSMRGYTAFVLSKMSRLQGASGIHTGTMGYGKMEGDASDKIMAYMLTDEAAQGPFYHQDWLGMKATTPIISGGMNALRLPGFFDNLGHSNVIQTSGGGAFGHLDGGTAGAKSLRQSCDAWKAGVDLVTYAKSHRELARAFESFPNDADKLYPGWRVALGVN	TATCTCCGGCTTTTCGATGGTCCGTCTATGAACATTGCCGATATGTGGCGCGTTCTCGGACGTCCAGTGGTTGACGGTGGTATGGTGGTAGGCACGATCATCAAACCCAAGTTAGGACTGCGCCCTAAGCCGTTTGCCGATGCTTGTTATGAGTTTTGGTTAGGTGGGGACTTTATCAAAAACGATGAACCACAGGGTAATCAAACCTTTGCTCCTCTTAAGGAAACTATCCGCTTGGTTGCCGACGCGATGAAGCGGGCCCAGGACGAGACTGGGGAGGCTAAACTTTTCTCTGCAAATATCACCGCCGATGATCACTACGAGATGGTCGCGCGCGGGGAATATATCCTTGAGACATTCGGCGAAAATGCGGATCACGTCGCATTTCTTGTCGACGGG…	gi|954037512|gb|ALP32073.1|
TARA_137.SAMEA2623295.40.0.22-3_1305628_14	II			no	YPIGLFDRNIIDGRAMIANFLTLTIGNNQGMADVEYAKMQDFFFPPAYLRLYDGPSKNIEDMWRVLGRPLTNGGMVVGAIIKPKLGLRSEQFADACYQFWLGGDFVKNDEPQGNQVFAPLKETIQAVASVMKQAQDETGEAKLFSANITADDPAEIIARGEHILEAFGENADHVAFLVDGYVAGPTATTTVRRNFPNQFLHYHRAGHGAVTSAQSKRGYTAFVLSKMARLQGASGIHTGTMGFGKMEGVPEDKITTFMLERDSAEGPYFHQDWLGMKACTSIISGGINALRLAGFFDNLGHSNVIQTCGGGVFGHNKGALAGATSLRQGHEAWVKGIDLIEYAKDHPELAGAFESFSRDADQIYPGWREKVKAAA	TATCCTATCGGTTTATTCGATCGGAACATTATTGACGGGCGGGCCATGATTGCAAATTTTTTGACTTTAACGATCGGAAACAATCAGGGGATGGCCGACGTAGAGTATGCCAAGATGCAAGACTTTTTCTTTCCTCCTGCTTATTTACGCCTTTATGATGGGCCCTCAAAGAATATTGAAGATATGTGGCGCGTCCTCGGTCGGCCCTTGACCAATGGAGGGATGGTTGTTGGGGCGATCATCAAACCTAAGCTCGGTCTGCGCTCCGAGCAATTTGCAGATGCATGCTACCAATTCTGGCTTGGAGGTGATTTTGTTAAGAACGACGAACCCCAAGGAAACCAGGTTTTTGCACCACTCAAAGAAACCATTCAGGCAGTCGCATCAGTCATGAAACAG…	TARA_137.SAMEA2623295.40.0.22-3_1305628_14
WP_054966967.1	II			no	MALDQTNRYADLSLREEDLIAGGQHVLAAYHMKPKAGHDFLATAAHFAAESSTGTNVEVSTTDDHTRQVDALVYEVDEASELMKIAYPVALFDRNITDGRAMLASFLTLTIGNNQGMGDVEYAKMYDFYVPPAYLQLFDGPAANISDLWRALGRDPYNGGFVVGTIIKPKLGLRAQPFADAAYDFWLGGDFIKNDEPQGNQTFAPMRETIPAVVDAMKRAQDKTGQAKLFSANITADDPFEMIARGEYILEQFGEFAHHVAFLVDGYVAGPTAITTARRRFPNQFLHFHRAGHGAVTSPQTQRGYTAFVLSKMSRLQGASGIHTGTMGFGKMEGDAADKAIAYMLERDEAEGPYFKQNWYGVQATTPIISGGMNALRAPGFFDNLGHANVIMTAGGGSY…	ATGGCACTCGATCAAACGAACCGCTATGCCGACTTGAGCCTCCGGGAGGAGGACTTAATTGCTGGAGGACAGCACGTGTTAGCTGCCTATCATATGAAACCGAAGGCGGGGCACGATTTTTTAGCTACCGCAGCCCATTTTGCAGCGGAAAGTAGTACGGGTACGAACGTTGAAGTATCTACCACGGACGATCATACTCGTCAGGTCGATGCGTTAGTGTACGAGGTGGACGAAGCATCCGAGTTAATGAAAATCGCTTATCCCGTTGCATTATTTGACCGCAATATTACTGATGGCCGCGCGATGCTCGCTTCTTTTCTCACCCTGACTATTGGGAATAACCAAGGTATGGGTGATGTAGAGTATGCCAAGATGTACGATTTCTATGTCCCCCCCGCC…	gi|940341950|ref|WP_054966967.1|

## Sheet: radiometric assay
Organism	Form	Oligomeric state	kcat [s-1]	KM [µM]	kcat/KM [s-1/mM]	Sc/o	Rate spec assay (mean; s-1)	Identifier
Gallionella sp.	II	L2	22.2 ± 1.1	276 ± 6	80 ± 4.5	10.0 ± 0.1	12.2	OGS68397.1
Zetaproteobacterium	II	L2	18.2 ± 1.1	261 ± 6	69 ± 4.4	12.5 ± 0.4	12.7	cg1_0.2_scaffold_945_c_30
H. marinus	II	L2	15.6 ± 0.8	162 ± 4	96 ± 5.5	20.7 ± 2.3	11.3	WP_029912625.1
S. caldicuralii	II	L4	14.3 ± 0.2	143 ± 1	100 ± 1.6	13.5 ± 0.3	9.7	WP_074200542.1
Unknown organism	II	L6	11.8 ± 0.8	130 ± 4	90 ± 6.8	4.8 ± 0.6	11.7	WP_052580230.1
S. elongatus	I	L8S8	11.7 ± 0.6	200 ± 4	58 ± 3.2	42.7 ± 2.8	N/A	WP_011242444.1
Zetaproteobacteria_53_45	II	L2	11.0 ± 0.7	284 ± 5	38 ± 2.6	13.9 ± 0.1	13.1	cg1_0.2_scaffold_4987_c_3
A. ferrooxidans	II	L6	9.6 ± 0.7	239 ± 5	40 ± 3.1	16.4 ± 1.3	10.3	WP_012537012.1
R. rubrum	II	L2	6.6 ± 0.3	109 ± 2	60 ± 3.0	12.5 ± 0.6	6.6	AAV98336.1
